# Supplementary material for: High-resolution analysis of selection sweeps identified between fine-wool Merino and coarse-wool Churra sheep breeds
Source: Genet Sel Evol. 2017 Nov 7;49:81. doi: 10.1186/s12711-017-0354-x (PMC5674817; doi:10.1186/s12711-017-0354-x)
Supplement: Supplementary file 6 — Additional file 6: Table S2. List of candidate genes considered in relation to wool-related traits. [file 12711_2017_354_MOESM6_ESM.xlsx]

## Sheet: Additional file 6 Table S2
Additional file 6 for “High resolution analysis of selection sweeps identified between fine-wool Merino and coarse-wool Churra sheep breeds”
Authors: Beatriz Gutiérrez-Gil, Cristina Esteban-Blanco, Pamela Wiener, Praveen Krishna Chitneedi, Aroa Suarez-Vega, Juan-José Arranz
Additional file 6: Table S2: List of candidate genes considered in relation to wool related trait in the present work.
Trait	Candidate gene	Reference *	Note
Wool	FGFR1	Stenn & Paus, 2001	hair folicule cycle
Wool	FGFR2	Stenn & Paus, 2001	hair folicule cycle
Wool	FGFR3	Stenn & Paus, 2001	hair folicule cycle
Wool	FGFR4	Stenn & Paus, 2001	hair folicule cycle
Wool	FGF1	Stenn & Paus, 2001	hair folicule cycle
Wool	FGF2	Stenn & Paus, 2001	hair folicule cycle
Wool	FGF5 (short form)	Stenn & Paus, 2001	hair folicule cycle
Wool	FGF5 (long form)	Stenn & Paus, 2001	hair folicule cycle
Wool	FGF7 (KGF)	Stenn & Paus, 2001	hair folicule cycle
Wool	SHH	Stenn & Paus, 2001	hair folicule cycle
Wool	KITLG	Stenn & Paus, 2001	hair folicule cycle
Wool	TGFBR1	Stenn & Paus, 2001	hair folicule cycle
Wool	TGFBR2	Stenn & Paus, 2001	hair folicule cycle
Wool	TGFB1	Stenn & Paus, 2001	hair folicule cycle
Wool	TGFB2	Stenn & Paus, 2001	hair folicule cycle
Wool	TGFB3	Stenn & Paus, 2001	hair folicule cycle
Wool	BMP2	Stenn & Paus, 2001	hair folicule cycle
Wool	BMP4	Stenn & Paus, 2001	hair folicule cycle
Wool	BMP6	Stenn & Paus, 2001	hair folicule cycle
Wool	NOG	Stenn & Paus, 2001	hair folicule cycle
Wool	WNT-3	Stenn & Paus, 2001	hair folicule cycle
Wool	CTNNB1	Stenn & Paus, 2001	hair folicule cycle
Wool	LEF1	Stenn & Paus, 2001	hair folicule cycle
Wool	DVL2	Stenn & Paus, 2001	hair folicule cycle
Wool	IGF1	Stenn & Paus, 2001	hair folicule cycle
Wool	IGFBP3	Stenn & Paus, 2001	hair folicule cycle
Wool	IGFBP4	Stenn & Paus, 2001	hair folicule cycle
Wool	IGFBP5	Stenn & Paus, 2001	hair folicule cycle
Wool	EGF	Stenn & Paus, 2001	hair folicule cycle
Wool	TGFA	Stenn & Paus, 2001	hair folicule cycle
Wool	EGFR	Stenn & Paus, 2001	hair folicule cycle
Wool	HGF	Stenn & Paus, 2001	hair folicule cycle
Wool	MET	Stenn & Paus, 2001	hair folicule cycle
Wool	BRCA1	Stenn & Paus, 2001	hair folicule cycle
Wool	HOXC8	Stenn & Paus, 2001	hair folicule cycle
Wool	HOXD9	Stenn & Paus, 2001	hair folicule cycle
Wool	HOXD11	Stenn & Paus, 2001	hair folicule cycle
Wool	HOXD12	Stenn & Paus, 2001	hair folicule cycle
Wool	HOXD13	Stenn & Paus, 2001	hair folicule cycle
Wool	ASIP	Stenn & Paus, 2001	hair folicule cycle
Wool	KITLG	Stenn & Paus, 2001	hair folicule cycle
Wool	MSX1	Stenn & Paus, 2001	hair folicule cycle
Wool	MSX2	Stenn & Paus, 2001	hair folicule cycle
Wool	ARX	Stenn & Paus, 2001	hair folicule cycle
Wool	TP53	Stenn & Paus, 2001	hair folicule cycle
Wool	AREG	Stenn & Paus, 2001	hair folicule cycle
Wool	PDGFA	Stenn & Paus, 2001	hair folicule cycle
Wool	PDGFB	Stenn & Paus, 2001	hair folicule cycle
Wool	PDGFR	Stenn & Paus, 2001	hair folicule cycle
Wool	FOXN1	Stenn & Paus, 2001	hair folicule cycle
Wool	IFNG	Stenn & Paus, 2001	hair folicule cycle
Wool	TNF	Stenn & Paus, 2001	hair folicule cycle
Wool	IL1A	Stenn & Paus, 2001	hair folicule cycle
Wool	IL1B	Stenn & Paus, 2001	hair folicule cycle
Wool	ALPL	Stenn & Paus, 2001	hair folicule cycle
Wool	PRKAR1A	Stenn & Paus, 2001	hair folicule cycle
Wool	PKC	Stenn & Paus, 2001	hair folicule cycle
Wool	PKCA	Stenn & Paus, 2001	hair folicule cycle
Wool	PRKCZ	Stenn & Paus, 2001	hair folicule cycle
Wool	PRKCD	Stenn & Paus, 2001	hair folicule cycle
Wool	CDKN1A	Stenn & Paus, 2001	hair folicule cycle
Wool	MT2A	Stenn & Paus, 2001	hair folicule cycle
Wool	MT3	Stenn & Paus, 2001	hair folicule cycle
Wool	MT1A	Stenn & Paus, 2001	hair folicule cycle
Wool	MT1G	Stenn & Paus, 2001	hair folicule cycle
Wool	VDR	Stenn & Paus, 2001	hair folicule cycle
Wool	S100A6	Stenn & Paus, 2001	hair folicule cycle
Wool	PPP3R2	Stenn & Paus, 2001	hair folicule cycle
Wool	PPP3R1	Stenn & Paus, 2001	hair folicule cycle
Wool	FK506	Stenn & Paus, 2001	hair folicule cycle
Wool	PTHLH	Stenn & Paus, 2001	hair folicule cycle
Wool	PTH1R	Stenn & Paus, 2001	hair folicule cycle
Wool	ESR1	Stenn & Paus, 2001	hair folicule cycle
Wool	ESR2	Stenn & Paus, 2001	hair folicule cycle
Wool	PRL	Stenn & Paus, 2001	hair folicule cycle
Wool	NTF3	Stenn & Paus, 2001	hair folicule cycle
Wool	NTF4	Stenn & Paus, 2001	hair folicule cycle
Wool	BDNF	Stenn & Paus, 2001	hair folicule cycle
Wool	TAC1	Stenn & Paus, 2001	hair folicule cycle
Wool	RARA	Stenn & Paus, 2001	hair folicule cycle
Wool	RARB	Stenn & Paus, 2001	hair folicule cycle
Wool	RARG	Stenn & Paus, 2001	hair folicule cycle
Wool	AR	Stenn & Paus, 2001	hair folicule cycle
Wool	CYP19A1	Stenn & Paus, 2001	hair folicule cycle
Wool	SRD5A1	Stenn & Paus, 2001	hair folicule cycle
Wool	SRD5A2	Stenn & Paus, 2001	hair folicule cycle
Wool	KRTAP6	Parsons et al., 1994	QTL
Wool	PROP1	Zeng et al., 2011	QTL
Wool	ADRB3	Forrest et al., 2009	QTL
Wool	TSPEAR	Wang et al., 2014	Association
Wool	PIK3R4	Wang et al., 2014	Association
Wool	KRTCAP3	Wang et al., 2014	Association
Wool	TFEC	Wang et al., 2014	Association
Wool	SLC35A1	Wang et al., 2014	Association
Wool	YWHAZ	Wang et al., 2014	Association
Wool	CCNY	Wang et al., 2014	Association
Wool	CREM	Wang et al., 2014	Association
Wool	DFDP2	Wang et al., 2014	Association
Wool	Mir563	Wang et al., 2014	Association
Wool	HSPA1	Wang et al., 2014	Association
Wool	KIF16B	Wang et al., 2014	Association
Wool	TBC1D1	Wang et al., 2014	Association
Wool	PTPN3	Wang et al., 2014	Association
Wool	TCF9	Wang et al., 2014	Association
Wool	GPRC5A	Wang et al., 2014	Association
Wool	DDX47	Wang et al., 2014	Association
Wool	EPHA5	Wang et al., 2014	Association
Wool	ZHX2	Wang et al., 2014	Association
Wool	HAS2	Wang et al., 2014	Association
Wool	TPTE2	Wang et al., 2014	Association
Wool	NBEA	Wang et al., 2014	Association
Wool	SLC25A5	Wang et al., 2014	Association
Wool	CDC27	Wang et al., 2014	Association
Wool	TCF4	Wang et al., 2014	Association
Wool	FGF18	Liu et al., 2014	Differential expression
Wool	AQP1	Liu et al., 2014	Differential expression
Wool	AQP5	Liu et al., 2014	Differential expression
Wool	AQP8	Liu et al., 2014	Differential expression
Wool	CCNA2	Liu et al., 2014	Differential expression
Wool	CD1	Liu et al., 2014	Differential expression
Wool	CDC2	Liu et al., 2014	Differential expression
Wool	CDKN1B	Liu et al., 2014	Differential expression
Wool	CYP1A1	Liu et al., 2014	Differential expression
Wool	EAAT2	Headon and Overbeek, 1999	Differential expression
Wool	FGF7	Liu et al., 2014	Differential expression
Wool	GHRHR	Liu et al., 2014	Differential expression
Wool	GJA1	Liu et al., 2014	Differential expression
Wool	GLUD1	Liu et al., 2014	Differential expression
Wool	HOXA5	Liu et al., 2014	Differential expression
Wool	HOXA7	Liu et al., 2014	Differential expression
Wool	IGFBP3	Liu et al., 2014	Differential expression
Wool	IL15	Liu et al., 2014	Differential expression
Wool	IL1A	Liu et al., 2014	Differential expression
Wool	IL6	Liu et al., 2014	Differential expression
Wool	ITGB1	Liu et al., 2014	Differential expression
Wool	K38	Liu et al., 2014	Differential expression
Wool	KCNK3	Liu et al., 2014	Differential expression
Wool	LOC100188976	Liu et al., 2014	Differential expression
Wool	MMP2	Liu et al., 2014	Differential expression
Wool	MMP7	Liu et al., 2014	Differential expression
Wool	PAG11	Liu et al., 2014	Differential expression
Wool	PGFS	Liu et al., 2014	Differential expression
Wool	PTGER3	Liu et al., 2014	Differential expression
Wool	SCD	Liu et al., 2014	Differential expression
Wool	SLC9A1	Liu et al., 2014	Differential expression
Wool	TLR1	Liu et al., 2014	Differential expression
Wool	TNFRSF1A	Liu et al., 2014	Differential expression
Wool	ZFP36	Liu et al., 2014	Differential expression
References
Forrest RH, Itenge-Mweza TO, McKenzie GW, Zhou H, Frampton CM, Hickford JG. 2009. Polymorphism of the ovine beta3-adrenergic receptor gene (ADRB3) and its association with wool mean staple strength and yield. Anim Genet. 40(6):958-62.
Headon DJ, Overbeek PA.1999. Involvement of a novel Tnf receptor homologue in hair follicle induction. Nat Genet. 22(4):370-4.
Liu N, Li H, Liu K, Yu J, Bu R, Cheng M, De W, Liu J, He G, Zhao J. Identification of skin-expressed genes possibly associated with wool growth regulation of Aohan fine wool sheep. BMC Genet. 15:144.
Parsons YM, Cooper DW, Piper LR. 1994. Evidence of linkage between high-glycine-tyrosine keratin gene loci and wool fibre diameter in a Merino half-sib family. Anim Genet. 25(2):105-8.
Stenn KS, Paus R. 2001. Controls of hair follicle cycling. Physiol Rev. 81(1):449-494.
Wang Z, Zhang H, Yang H, Wang S, Rong E, Pei W, Li H, Wang N. 2014. Genome-wide association study for wool production traits in a Chinese Merino sheep population. PLoS One. 9(9):e107101.
Zeng XC, Chen HY, Jia B, Zhao ZS, Hui WQ, Wang ZB, Du YC. 2011. Identification of SNPs within the sheep PROP1 gene and their effects on wool traits. Mol Biol Rep. 38(4):2723-8.
