# Supplementary material for: High-resolution analysis of selection sweeps identified between fine-wool Merino and coarse-wool Churra sheep breeds
Source: Genet Sel Evol. 2017 Nov 7;49:81. doi: 10.1186/s12711-017-0354-x (PMC5674817; doi:10.1186/s12711-017-0354-x)
Supplement: Supplementary file 7 — Additional file 7: Table S3. Whole-genome sequence datasets analyzed in this study. [file 12711_2017_354_MOESM7_ESM.xlsx]

## Sheet: Additional file 7 Table S3
Additional file 7 for “High resolution analysis of selection sweeps identified between fine-wool Merino and coarse-wool Churra sheep breeds”
Authors: Beatriz Gutiérrez-Gil, Cristina Esteban-Blanco, Pamela Wiener, Praveen Krishna Chitneedi, Aroa Suarez-Vega, Juan-José Arranz
Additional file 7: Table S3: Whole genome sequencing datasets analysed in the present study.
Sample_ID	Source (1, 2)	Submision(3)	Succesfully loaded ID(4)	SRA Experiment ID	SRA Run ID	Breed	Project	Group generating the dataset	Sex, if available information.
CHU1	SRA repository			SRX150288	SRR501848	Churra	"Ovis aries diversity study" (PRJNA160933)	International Sheep Genomic Consortium	Male
CHU2	SRA repository			SRX150349	SRR501909	Churra	"Ovis aries diversity study" (PRJNA160933)	International Sheep Genomic Consortium	Male
MERA1	SRA repository			SRX150327	SRR501887	Merino	"Ovis aries diversity study" (PRJNA160933)	International Sheep Genomic Consortium
MER454	SRA repository			SRX150292	SRR501852	Merino	"Ovis aries diversity study" (PRJNA160933)	International Sheep Genomic Consortium
MERC1	SRA repository			SRX150308	SRR501868	Merino	"Ovis aries diversity study" (PRJNA160933)	International Sheep Genomic Consortium
AUMEHM000000000001	SRA repository			SRX1947886	SRR3938165; SRR3938071	Merino	"SheepCRC whole genome sequencing project" (PRJNA325682)	Sheep Commonwealth Government’s Cooperative Research Centres (SheepCRC)
AUMEHM000000000002	SRA repository			SRX1947891	SRR3938167; SRR3938072	Merino	"SheepCRC whole genome sequencing project" (PRJNA325682)	Sheep Commonwealth Government’s Cooperative Research Centres (SheepCRC)
AUMEHM000000000003	SRA repository			SRX1947892	SRR3938170; SRR3938073	Merino	"SheepCRC whole genome sequencing project" (PRJNA325682)	Sheep Commonwealth Government’s Cooperative Research Centres (SheepCRC)
AUMEHM000000000004	SRA repository			SRX1947893	SRR3938173; SRR3938074	Merino	"SheepCRC whole genome sequencing project" (PRJNA325682)	Sheep Commonwealth Government’s Cooperative Research Centres (SheepCRC)
AUMEPM000000000005	SRA repository			SRX1947894	SRR3938176; SRR3938079	Merino	"SheepCRC whole genome sequencing project" (PRJNA325682)	Sheep Commonwealth Government’s Cooperative Research Centres (SheepCRC)
AUMEPM000000000006	SRA repository			SRX1947895	SRR3938161; SRR3938095	Merino	"SheepCRC whole genome sequencing project" (PRJNA325682)	Sheep Commonwealth Government’s Cooperative Research Centres (SheepCRC)
AUMEPM000000000007	SRA repository			SRX1947896	SRR3938192; SRR3938107	Merino	"SheepCRC whole genome sequencing project" (PRJNA325682)	Sheep Commonwealth Government’s Cooperative Research Centres (SheepCRC)
AUMEPM000000000008	SRA repository			SRX1947897	SRR3938164; SRR3938116	Merino	"SheepCRC whole genome sequencing project" (PRJNA325682)	Sheep Commonwealth Government’s Cooperative Research Centres (SheepCRC)
AUMEPM000000000009	SRA repository			SRX1947898	SRR3938193; SRR3938128	Merino	"SheepCRC whole genome sequencing project" (PRJNA325682)	Sheep Commonwealth Government’s Cooperative Research Centres (SheepCRC)
AUMEPM000000000010	SRA repository			SRX1947899	SRR3938189; SRR3938152	Merino	"SheepCRC whole genome sequencing project" (PRJNA325682)	Sheep Commonwealth Government’s Cooperative Research Centres (SheepCRC)
IAGE10117	MEGA-ULE group	SUB2892807	SAMN07407688			Churra	"Genomic regions identified as signatures of selection by comparing Spanish Churra and Australia Merino sheep breeds" (PRJNA395499)	MEGA-ULE group	Male
IAGE10363	MEGA-ULE group	SUB2892803	SAMN07407687			Churra	"Genomic regions identified as signatures of selection by comparing Spanish Churra and Australia Merino sheep breeds" (PRJNA395499)	MEGA-ULE group	Male
IAGE10365	MEGA-ULE group	SUB2892802	SAMN07407686			Churra	"Genomic regions identified as signatures of selection by comparing Spanish Churra and Australia Merino sheep breeds" (PRJNA395499)	MEGA-ULE group	Male
IAGE10459	MEGA-ULE group	SUB2892798	SAMN07407685			Churra	"Genomic regions identified as signatures of selection by comparing Spanish Churra and Australia Merino sheep breeds" (PRJNA395499)	MEGA-ULE group	Male
IAVG10473	MEGA-ULE group	SUB2892797	SAMN07407684			Churra	"Genomic regions identified as signatures of selection by comparing Spanish Churra and Australia Merino sheep breeds" (PRJNA395499)	MEGA-ULE group	Male
IAPD10486	MEGA-ULE group	SUB2892795	SAMN07407683			Churra	"Genomic regions identified as signatures of selection by comparing Spanish Churra and Australia Merino sheep breeds" (PRJNA395499)	MEGA-ULE group	Male
IAGE10552	MEGA-ULE group	SUB2892809	SAMN07407689			Churra	"Genomic regions identified as signatures of selection by comparing Spanish Churra and Australia Merino sheep breeds" (PRJNA395499)	MEGA-ULE group	Male
IAIJ300010	MEGA-ULE group	SUB2892810	SAMN07407690			Churra	"Genomic regions identified as signatures of selection by comparing Spanish Churra and Australia Merino sheep breeds" (PRJNA395499)	MEGA-ULE group	Male
IAGE69794	MEGA-ULE group	SUB3136077	SAMN07807406			Churra	"Genomic regions identified as signatures of selection by comparing Spanish Churra and Australia Merino sheep breeds" (PRJNA395499)	MEGA-ULE group	Male
IADQ10402	MEGA-ULE group	SUB2892811	SAMN07407691			Churra	"Genomic regions identified as signatures of selection by comparing Spanish Churra and Australia Merino sheep breeds" (PRJNA395499)	MEGA-ULE group	Male
IAVR79774	MEGA-ULE group	SUB2892812	SAMN07407692			Churra	"Genomic regions identified as signatures of selection by comparing Spanish Churra and Australia Merino sheep breeds" (PRJNA395499)	MEGA-ULE group	Male
IAVG10417	MEGA-ULE group	SUB2892813	SAMN07407693			Churra	"Genomic regions identified as signatures of selection by comparing Spanish Churra and Australia Merino sheep breeds" (PRJNA395499)	MEGA-ULE group	Male
IAJU10480	MEGA-ULE group	SUB2892824	SAMN07407694			Churra	"Genomic regions identified as signatures of selection by comparing Spanish Churra and Australia Merino sheep breeds" (PRJNA395499)	MEGA-ULE group	Male
(1) SRA: Sequence Read Archive, NCBI, https://www.ncbi.nlm.nih.gov/sra
(2) MEGA-ULE group: Group of Animal Breeding, Department of Animal Production, Faculty of Veterinary Sciences of the University of León (Spain)
(3,4) Submission; Succesfully loaded ID: For the samples generated by the MEGA-ULE group, the ID numbers linked to the submission and loading of data into the SRA repository are provided.
