# Supplementary material for: High-resolution analysis of selection sweeps identified between fine-wool Merino and coarse-wool Churra sheep breeds
Source: Genet Sel Evol. 2017 Nov 7;49:81. doi: 10.1186/s12711-017-0354-x (PMC5674817; doi:10.1186/s12711-017-0354-x)
Supplement: Supplementary file 8 — Additional file 8: Table S4. Signatures of selection identified by the genetic differentiation analysis performed between the Australian Merino (Australian Industry Merino, Australian Merino and Australian Poll Merino) and the Churra populations analysed in this study. [file 12711_2017_354_MOESM8_ESM.xlsx]

## Sheet: Supplementary file 8 Table S4
Additional file 8 for “High resolution analysis of selection sweeps identified between fine-wool Merino and coarse-wool Churra sheep breeds”
Authors: Beatriz Gutiérrez-Gil, Cristina Esteban-Blanco, Pamela Wiener, Praveen Krishna Chitneedi, Aroa Suarez-Vega, Juan-José Arranz
Additional file 8 Table S4. Selection signals identified by the genetic differentiation analysis performed between the Australian Merino
(Australian Industry Merino, Australian Merino and Australian Poll Merino) and the Churra populations analysed in this study.
Selection signal	Chromosome	Start marker	End marker	Start position (bp)	End position (bp)	Length (Mb)
FST-SS1	1	OAR1_36249180_X.1	OAR1_36351741.1	35.2876	35.3813	0.093667
FST-SS2	1	OAR1_36581483.1		35.62
FST-SS3	1	OAR1_77436037.1		72.3783
FST-SS4	2	OAR2_55493630_X.1	OAR2_57596413.1	51.8981	53.5971	1.69898
FST-SS5	2	OAR2_84182215.1	OAR2_84382185.1	79.0175	79.1899	0.172408
FST-SS6	3	OAR3_161831413.1	OAR3_162231144.1	151.512	151.779	0.266679
FST-SS7	3	OAR3_162782289.1	OAR3_162794870.1	152.215	152.228	0.012373
FST-SS8	3	OAR3_163342940.1	OAR3_163641518.1	152.795	153.091	0.29513
FST-SS9	3	OAR3_164115875.1	OAR3_164185125.1	153.46	153.519	0.059547
FST-SS10	3	OAR3_164788310.1	OAR3_165324739.1	154.07	154.523	0.452898
FST-SS11	3	OAR3_166034748.1	OAR3_166122747.1	155.167	155.252	0.085292
FST-SS12	3	OAR3_179095063.1	OAR3_179153713.1	166.652	166.708	0.055654
FST-SS13	3	OAR3_200495660.1	OAR3_200655235.1	186.266	186.45	0.184094
FST-SS14	3	OAR3_201121580.1		186.876
FST-SS15	3	OAR3_202741875.1		188.277
FST-SS16	3	OAR3_225026543.1		207.487
FST-SS17	3	s36196.1		213.7
FST-SS18	4	OAR4_26202538_X.1	OAR4_26305548.1	24.915	25.0218	0.106789
FST-SS19	4	OAR4_51289431.1	OAR4_51315739.1	48.4797	48.5005	0.020797
FST-SS20	4	OAR4_77646169.1		73.3631
FST-SS21	4	OAR4_126346169.1		118.373
FST-SS22	5	s14820.1	OAR5_54849290.1	50.4905	50.5256	0.035057
FST-SS23	6	OAR6_41003295.1	s32980.1	36.8192	36.9144	0.095154
FST-SS24	6	s17946.1		37.1643
FST-SS25	7	s10988.1	OAR7_57728704.1	52.0804	52.2781	0.19772
FST-SS26	9	OAR9_31783018.1	OAR9_32003239.1	30.3783	30.596	0.217722
FST-SS27	9	s49456.1	OAR9_58446822.1	55.6964	55.7235	0.027049
FST-SS28	10	OAR10_28087786.1	OAR10_29065568.1	28.0716	29.0281	0.956557
FST-SS29	10	OAR10_29389966_X.1	OAR10_29737372.1	29.3531	29.7132	0.360104
FST-SS30	10	OAR10_42711579.1	OAR10_43407475.1	41.8026	42.4871	0.684591
FST-SS31	10	OAR10_58885865.1		57.7354
FST-SS32	11	OAR11_27165440.1	s72626.1	25.9847	26.8723	0.887555
FST-SS33	11	s74613.1		27.9957
FST-SS34	11	OAR11_43359806.1		40.864
FST-SS35	11	OAR11_43737226.1	s71589.1	41.0543	41.1338	0.079493
FST-SS36	12	OAR12_42404392.1	OAR12_42512998.1	38.036	38.1469	0.110856
FST-SS37	13	s38762.1	s74098.1	37.4504	37.7542	0.303781
FST-SS38	13	s27858.1	OAR13_67687804.1	62.5395	62.55	0.010483
FST-SS39	13	OAR13_67857725.1	s12884.1	62.7213	62.8576	0.136235
FST-SS40	13	OAR13_68528151.1	OAR13_68599070.1	63.4543	63.5291	0.074764
FST-SS41	13	s63108.1	s18634.1	65.2493	65.3976
FST-SS42	16	OAR16_42131900.1	OAR16_42312325.1	38.8229	38.9435
FST-SS43	19	OAR19_27365056.1		25.9383
FST-SS44	19	OAR19_27867958.1		26.4143
FST-SS45	19	s39166.1		56.8065
FST-SS46	22	OAR22_25299886.1		21.444
FST-SS47	23	OAR23_46579643.1	OAR23_46601416.1	44.0144	44.0328
FST-SS48	23	OAR23_46850769.1		44.296
FST-SS49	25	s31858.1	s44881.1	7.59961	7.60891
