# Supplementary material for: High-resolution analysis of selection sweeps identified between fine-wool Merino and coarse-wool Churra sheep breeds
Source: Genet Sel Evol. 2017 Nov 7;49:81. doi: 10.1186/s12711-017-0354-x (PMC5674817; doi:10.1186/s12711-017-0354-x)
Supplement: Supplementary file 9 — Additional file 9: Table S5. Selection signals identified by the analysis of observed heterozygosity performed in the Australian Merino populations analysed in the present study. [file 12711_2017_354_MOESM9_ESM.xlsx]

## Sheet: Additional file 9 Table S5
Additional file 9 for “High resolution analysis of selection sweeps identified between fine-wool Merino and coarse-wool Churra sheep breeds”
Authors: Beatriz Gutiérrez-Gil, Cristina Esteban-Blanco, Pamela Wiener, Praveen Krishna Chitneedi, Aroa Suarez-Vega, Juan-José Arranz
Additional file 9 Table S5. Selection signals identified by the analysis of observed heterozygosity performed in the Australian Merino populations analysed in the present study.
(Australian Industry Merino, Australian Merino and Australian Poll Merino) analysed in this study.
Selection signal	Chromosome	Start marker	End marker	Start position (Mb)	End position (Mb)	Length (Mb)
Merino-ObsHtz-SS1	1	OAR1_60477849.1		57.4537
Merino-ObsHtz-SS2	1	OAR1_124342458_X.1		115.358
Merino-ObsHtz-SS3	1	OAR1_151432457.1		140.286
Merino-ObsHtz-SS4	1	OAR1_221226809.1	OAR1_221454057.1	204.866	205.038	0.172364
Merino-ObsHtz-SS5	1	OAR1_238200651.1	OAR1_238243874.1	220.938	220.981	0.043647
Merino-ObsHtz-SS6	2	OAR2_15288514.1		15.8348
Merino-ObsHtz-SS7	2	OAR2_77705450.1		72.8917
Merino-ObsHtz-SS8	2	OAR2_77896643.1	s54438.1	73.1098	73.362	0.252289
Merino-ObsHtz-SS9	2	s75796.1	OAR2_111932274.1	103.904	104.102	0.197823
Merino-ObsHtz-SS10	2	OAR2_139185281.1		130.831
Merino-ObsHtz-SS11	2	s60772.1		148.013
Merino-ObsHtz-SS12	2	OAR2_222355235.1	OAR2_222518452.1	210.115	210.274	0.15918
Merino-ObsHtz-SS13	2	s58181.1	OAR2_253397498.1	239.909	239.932	0.023353
Merino-ObsHtz-SS14	2	OAR2_254334089.1	s43939.1	240.556	240.897	0.341002
Merino-ObsHtz-SS15	2	OAR2_262394560.1		248.131
Merino-ObsHtz-SS16	3	s37141.1		9.28628
Merino-ObsHtz-SS17	3	OAR3_43889039.1	s58020.1	41.032	41.3972	0.365197
Merino-ObsHtz-SS18	3	OAR3_45327872.1	OAR3_45520264.1	42.3691	42.5175	0.148351
Merino-ObsHtz-SS19	3	s25321.1	s24884.1	62.0154	62.2071	0.191761
Merino-ObsHtz-SS20	3	OAR3_140679608.1		131.721
Merino-ObsHtz-SS21	3	OAR3_181535066.1	OAR3_181815353.1	168.947	169.217	0.270075
Merino-ObsHtz-SS22	3	OAR3_197402139.1		183.369
Merino-ObsHtz-SS23	3	s41320.1		212.286
Merino-ObsHtz-SS24	3	OAR4_28198118.1	OAR4_28290882.1	26.8016	26.8963	0.094722
Merino-ObsHtz-SS25	4	OAR4_87201676.1		82.0635
Merino-ObsHtz-SS26	4	OAR4_92024586.1		86.6111
Merino-ObsHtz-SS27	4	s28608.1	s37018.1	98.338	98.4468	0.108874
Merino-ObsHtz-SS28	4	s28608.1	s37018.1	98.338	98.4468	0.108874
Merino-ObsHtz-SS29	5	s51051.1		5.60042
Merino-ObsHtz-SS30	5	s34365.1		8.1608
Merino-ObsHtz-SS31	6	OAR6_26894928.1		23.5138
Merino-ObsHtz-SS32	6	OAR6_36395028.1	OAR6_36523250.1	32.3085	32.4418	0.133351
Merino-ObsHtz-SS33	6	OAR6_36667497.1		32.5948
Merino-ObsHtz-SS34	6	OAR6_40409402.1	OAR6_40496376.1	36.192	36.2808	0.088755
Merino-ObsHtz-SS35	6	s73850.1	OAR6_40855809.1	36.4615	36.6551	0.193623
Merino-ObsHtz-SS36	6	OAR6_42247197.1		37.9873
Merino-ObsHtz-SS37	6	OAR6_42484920_X.1		38.2141
Merino-ObsHtz-SS38	6	OAR6_42743614.1	OAR6_42834740.1	38.4179	38.4812	0.063293
Merino-ObsHtz-SS39	6	OAR6_46455936.1	s16552.1	41.7106	41.7996	0.088983
Merino-ObsHtz-SS40	6	OAR6_88762364.1	OAR6_88893725.1	81.3347	81.4709	0.136168
Merino-ObsHtz-SS41	7	OAR7_15117952.1	s26632.1	14.6842	14.9167	0.23257
Merino-ObsHtz-SS42	7	s30690.1		58.2679
Merino-ObsHtz-SS43	7	OAR7_65066014.1	s13769.1	59.1757	59.349	0.173266
Merino-ObsHtz-SS44	7	OAR7_66229320.1		60.327
Merino-ObsHtz-SS45	7	OAR7_66398157.1	s51528.1	60.4964	60.5413	0.044947
Merino-ObsHtz-SS46	7	OAR7_96046619.1		88.3187
Merino-ObsHtz-SS47	7	OAR7_97067704.1		89.2255
Merino-ObsHtz-SS48	8	OAR8_75526447.1		70.3854
Merino-ObsHtz-SS49	10	OAR10_53694894.1	s72571.1	52.6302	52.769	0.13877
Merino-ObsHtz-SS50	11	OAR11_18701428.1	OAR11_18909056.1	18.3255	18.5243	0.198778
Merino-ObsHtz-SS51	11	s51636.1		26.328
Merino-ObsHtz-SS52	11	OAR11_27752920.1	OAR11_28473036.1	26.5125	26.9399	0.427425
Merino-ObsHtz-SS53	11	s49406.1		27.2855
Merino-ObsHtz-SS54	11	s48574.1	OAR11_29881581.1	28.0195	28.2094	0.189939
Merino-ObsHtz-SS55	11	s23362.1		29.1958
Merino-ObsHtz-SS56	11	s70389.1	OAR11_38000897.1	35.4959	35.5496	0.05371
Merino-ObsHtz-SS57	11	OAR11_42389264.1	OAR11_42706416.1	39.9043	40.2209	0.31659
Merino-ObsHtz-SS58	12	OAR12_1135955.1	OAR12_1254229.1	1	1.12004	0.120034
Merino-ObsHtz-SS59	12	OAR12_61874204.1	OAR12_61974786.1	55.7071	55.8095	0.102428
Merino-ObsHtz-SS60	13	OAR13_33896421.1	OAR13_34032007.1	30.7339	30.8843	0.150356
Merino-ObsHtz-SS61	13	s69808.1		46.3331
Merino-ObsHtz-SS62	13	OAR13_49876546.1		46.5619
Merino-ObsHtz-SS63	13	OAR13_67246527.1	OAR13_67425309.1	62.1138	62.2934	0.179651
Merino-ObsHtz-SS64	13	s46527.1		68.4042
Merino-ObsHtz-SS65	14	OAR14_21279286.1	OAR14_21364540.1	20.7303	20.803	0.072708
Merino-ObsHtz-SS66	15	s48221.1		14.8325
Merino-ObsHtz-SS67	15	OAR15_48669726.1		45.8566
Merino-ObsHtz-SS68	15	OAR15_78548290.1	OAR15_78598295.1	72.4702	72.5207	0.050463
Merino-ObsHtz-SS69	15	s28875.1	s52687.1	72.7074	72.747	0.039673
Merino-ObsHtz-SS70	15	s19862.1	s00941.1	74.6182	74.6363	0.018113
Merino-ObsHtz-SS71	16	OAR16_42184944.1	s42786.1	38.8781	38.8805	0.002462
Merino-ObsHtz-SS72	16	OAR16_43630777.1	OAR16_43817792.1	40.1463	40.3241	0.17779
Merino-ObsHtz-SS73	16	s45053.1		70.5596
Merino-ObsHtz-SS74	16	s51002.1	s37581.1	70.901	70.9225	0.021498
Merino-ObsHtz-SS75	16	s23127.1		71.0735
Merino-ObsHtz-SS76	18	s31152.1	s54375.1	19.3423	19.6653	0.322987
Merino-ObsHtz-SS77	18	s16593.1		34.2583
Merino-ObsHtz-SS78	18	s38656.1		43.2121
Merino-ObsHtz-SS79	19	s13801.1	s18836.1	51.1413	51.3004	0.159142
Merino-ObsHtz-SS80	19	s25921.1		51.6031
Merino-ObsHtz-SS81	19	s34445.1	s00788.1	54.9624	55.064	0.101535
Merino-ObsHtz-SS82	20	s65814.1	s69654.1	9.16226	9.26975	0.107495
Merino-ObsHtz-SS83	20	OAR20_49399263.1	OAR20_49453726.1	45.3751	45.4053	0.030217
Merino-ObsHtz-SS84	21	s63177.1	s00311.1	16.0493	16.3661	0.316734
Merino-ObsHtz-SS85	21	s57885.1	s44540.1	29.1954	29.374	0.178584
Merino-ObsHtz-SS86	21	OAR21_46556183_X.1	OAR21_46936641.1	42.1758	42.442	0.266231
Merino-ObsHtz-SS87	22	s13462.1		38.3751
Merino-ObsHtz-SS88	22	OAR22_55628610.1		50.4752
Merino-ObsHtz-SS89	23	s32554.1		0.885801
Merino-ObsHtz-SS90	23	OAR23_21445938.1		20.2326
Merino-ObsHtz-SS91	23	OAR23_47583289.1	OAR23_47653453_X.1	44.9954	45.0579	0.062562
Merino-ObsHtz-SS92	24	s58194.1		10.4293
Merino-ObsHtz-SS93	24	s48918.1		26.4301
Merino-ObsHtz-SS94	24	s05558.1		26.7155
Merino-ObsHtz-SS95	25	s30024.1	s67158.1	7.3563	7.72771	0.371408
Merino-ObsHtz-SS96	26	OAR26_20066267.1	OAR26_20115166.1	16.9328	16.9767	0.043816
