# Supplementary material for: High-resolution analysis of selection sweeps identified between fine-wool Merino and coarse-wool Churra sheep breeds
Source: Genet Sel Evol. 2017 Nov 7;49:81. doi: 10.1186/s12711-017-0354-x (PMC5674817; doi:10.1186/s12711-017-0354-x)
Supplement: Supplementary file 10 — Additional file 10: Table S6. Selection signals identified by the analysis of observed heterozygosity performed in the Churra population analysed in the present study. [file 12711_2017_354_MOESM10_ESM.xlsx]

## Sheet: Additional file 10 Table S6
Additional file 10 for “High resolution analysis of selection sweeps identified between fine-wool Merino and coarse-wool Churra sheep breeds”
Authors: Beatriz Gutiérrez-Gil, Cristina Esteban-Blanco, Pamela Wiener, Praveen Krishna Chitneedi, Aroa Suarez-Vega, Juan-José Arranz
Additional file 10 Table S6. Selection signals identified by the analysis of observed heterozygosity performed in the Churra population analysed in this study.
Selection signal	Chromosome	Start marker	End marker	Start position (Mb)	End position (Mb)	Length (Mb)
Churra-ObsHtz-SS1	1	OAR1_138170073.1	OAR1_138302052.1	127.513	127.642	0.129597
Churra-ObsHtz-SS2	1	OAR1_267564462.1		247.75
Churra-ObsHtz-SS3	2	OAR2_20494849.1		20.0846
Churra-ObsHtz-SS4	2	s57309.1	OAR2_48495296.1	45.6582	45.6867	0.028516
Churra-ObsHtz-SS5	2	OAR2_55493630_X.1	OAR2_56828090.1	51.8981	52.998	1.0999
Churra-ObsHtz-SS6	2	s18609.1	s53985.1	53.366	53.6704	0.304376
Churra-ObsHtz-SS7	2	DU485802_126.1	OAR2_72534353_X.1	67.8884	67.9279	0.039508
Churra-ObsHtz-SS8	2	OAR2_93369954.1	OAR2_93381143.1	87.8162	87.8274	0.011205
Churra-ObsHtz-SS9	2	s75796.1	s67874.1	103.904	104.156	0.251678
Churra-ObsHtz-SS10	2	OAR2_130265015.1		121.841
Churra-ObsHtz-SS11	2	OAR2_130303058.1	OAR2_130761692.1	122.002	122.429	0.427256
Churra-ObsHtz-SS12	2	OAR2_204059664.1		192.531
Churra-ObsHtz-SS13	2	s62029.1	s01478.1	233.378	233.43	0.051856
Churra-ObsHtz-SS14	2	s68726.1	s64586.1	240.648	240.757	0.108941
Churra-ObsHtz-SS15	3	OAR3_20564807.1		19.0462
Churra-ObsHtz-SS16	3	OAR3_34209284.1		31.8656
Churra-ObsHtz-SS17	3	OAR3_45327872.1		42.3691
Churra-ObsHtz-SS18	3	s40967.1	OAR3_80038014_X.1	75.6057	75.7452	0.139435
Churra-ObsHtz-SS19	3	s41365.1	s53492.1	133.977	134.161	0.183848
Churra-ObsHtz-SS20	3	OAR3_153462015.1		143.578
Churra-ObsHtz-SS21	3	s75549.1		163.356
Churra-ObsHtz-SS22	3	OAR3_181499831.1	OAR3_181815353.1	168.914	169.217	0.303067
Churra-ObsHtz-SS23	3	OAR3_193567675.1		179.832
Churra-ObsHtz-SS24	3	OAR3_196791000.1	OAR3_196913312.1	182.779	182.916	0.137675
Churra-ObsHtz-SS25	3	s67036.1	OAR3_197402139.1	183.347	183.369	0.02172
Churra-ObsHtz-SS26	4	OAR4_28198118.1		26.8016
Churra-ObsHtz-SS27	4	s16828.1	s37018.1	98.3873	98.4468	0.059563
Churra-ObsHtz-SS28	4	OAR4_108117513.1	OAR4_108462226.1	101.604	101.878	0.274195
Churra-ObsHtz-SS29	6	s02891.1		17.3199
Churra-ObsHtz-SS30	6	OAR6_46386085.1	s16552.1	41.6399	41.7996	0.15966
Churra-ObsHtz-SS31	6	OAR6_67647231.1		61.5088
Churra-ObsHtz-SS32	6	OAR6_125865360.1		110.802
Churra-ObsHtz-SS33	7	OAR7_19928730.1		19.1158
Churra-ObsHtz-SS34	7	OAR7_55075040.1		49.7199
Churra-ObsHtz-SS35	7	OAR7_65066014.1	s13769.1	59.1757	59.349	0.173266
Churra-ObsHtz-SS36	8	OAR8_34350484.1	OAR8_34529175.1	31.5603	31.7486	0.188321
Churra-ObsHtz-SS37	8	OAR8_35694056.1	OAR8_35827974.1	32.8495	32.9795	0.130029
Churra-ObsHtz-SS38	8	OAR8_39977285.1	OAR8_40079017.1	37.212	37.3132	0.101204
Churra-ObsHtz-SS39	9	OAR9_31291712.1		29.9045
Churra-ObsHtz-SS40	10	s04265.1	s21018.1	15.0466	15.2216	0.175015
Churra-ObsHtz-SS41	10	OAR10_28665836.1	OAR10_28727766.1	28.6537	28.7094	0.05567
Churra-ObsHtz-SS42	10	OAR10_29511510.1	OAR10_29722772.1	29.4767	29.6885	0.211835
Churra-ObsHtz-SS43	10	OAR10_33338187.1	s26846.1	33.0539	33.125	0.071062
Churra-ObsHtz-SS44	11	OAR11_18701428.1	s69909.1	18.3255	18.5812	0.255731
Churra-ObsHtz-SS45	11	OAR11_25628556.1	OAR11_25719956.1	24.684	24.7836	0.099605
Churra-ObsHtz-SS46	11	s70389.1		35.4959
Churra-ObsHtz-SS47	12	OAR12_61804737.1	s66802.1	55.637	55.803	0.165999
Churra-ObsHtz-SS48	12	s30614.1	OAR12_64628319.1	58.0902	58.25	0.159821
Churra-ObsHtz-SS49	13	OAR13_33752762.1	OAR13_34032007.1	30.5829	30.8843	0.301348
Churra-ObsHtz-SS50	13	s03418.1	s24653.1	54.0391	54.0822	0.043072
Churra-ObsHtz-SS51	13	OAR13_61232811.1	s14721.1	56.3498	56.428	0.078214
Churra-ObsHtz-SS52	15	OAR15_11778538.1		11.841
Churra-ObsHtz-SS53	15	OAR15_37160581.1	OAR15_37380344.1	35.3543	35.5403	0.18601
Churra-ObsHtz-SS54	16	s59572.1		70.2503
Churra-ObsHtz-SS55	16	s45053.1	s53565.1	70.5596	70.7103	0.150716
Churra-ObsHtz-SS56	16	s51002.1	s37581.1	70.901	70.9225	0.021498
Churra-ObsHtz-SS57	17	s23127.1	OAR16_76611508.1	71.0735	71.1126	0.039091
Churra-ObsHtz-SS58	17	s11162.1		21.1454
Churra-ObsHtz-SS59	17	s28062.1	s37924.1	59.2616	59.6893	0.427711
Churra-ObsHtz-SS60	18	s62564.1	OAR18_20279562.1	19.3991	19.8076	0.408467
Churra-ObsHtz-SS61	18	s30097.1		24.6844
Churra-ObsHtz-SS62	19	OAR19_1938544.1	OAR19_1987551.1	1.90451	1.94248	0.037964
Churra-ObsHtz-SS63	19	OAR19_22257932.1	s22916.1	21.1755	21.2796	0.104083
Churra-ObsHtz-SS64	19	OAR19_33355170.1		31.6748
Churra-ObsHtz-SS65	19	s25802.1		51.2567
Churra-ObsHtz-SS66	19	s31258.1	OAR19_60174363.1	56.4478	56.6246	0.176761
Churra-ObsHtz-SS67	20	s65224.1		32.122
Churra-ObsHtz-SS68	20	OAR20_50378146.1		46.3398
Churra-ObsHtz-SS69	20	OAR20_54497778.1	s35415.1	49.9668	50.169	0.202107
Churra-ObsHtz-SS70	21	s41284.1	s38134.1	29.2703	29.3149	0.044631
Churra-ObsHtz-SS71	22	s26703.1		31.8664
Churra-ObsHtz-SS72	22	s11881.1	OAR22_53573321.1	47.8734	48.0588	0.185386
Churra-ObsHtz-SS73	22	s49523.1		50.0034
Churra-ObsHtz-SS74	23	OAR23_29538585.1	OAR23_29728625.1	28.3397	28.4844	0.144699
Churra-ObsHtz-SS75	24	s58194.1		10.4293
Churra-ObsHtz-SS76	24	s48918.1	s05558.1	26.4301	26.7155	0.285442
Churra-ObsHtz-SS77	26	OAR26_33056592.1	OAR26_33082561.1	28.823	28.8576	0.034617
