# Supplementary material for: High-resolution analysis of selection sweeps identified between fine-wool Merino and coarse-wool Churra sheep breeds
Source: Genet Sel Evol. 2017 Nov 7;49:81. doi: 10.1186/s12711-017-0354-x (PMC5674817; doi:10.1186/s12711-017-0354-x)
Supplement: Supplementary file 11 — Additional file 11: Table S7. Selection signals identified by the analysis performed with the hapFLK software (P-value < 0.001) for the Australian Merino and Churra samples analysed in the present study. [file 12711_2017_354_MOESM11_ESM.xlsx]

## Sheet: Additional file 11 Table S7
Additional file 11 for “High resolution analysis of selection sweeps identified between fine-wool Merino and coarse-wool Churra sheep breeds”
Authors: Beatriz Gutiérrez-Gil, Cristina Esteban-Blanco, Pamela Wiener, Praveen Krishna Chitneedi, Aroa Suarez-Vega, Juan-José Arranz
Additional file 11 Table S7. Selection signals identified by the analysis performed with the hapFLK software (P-value < 0.001).
between the Merino (Australian Industry Merino, Australian Merino and Australian Poll Merino) and the Churra populations analysed in this study.
Selection signal	Chromosome	Start marker	End marker	Start position (Mb)	End position (Mb)	Length (Mb)
hapFLK-SS-1	2	OAR2_55493630_X.1	OAR2_56768579.1	51.8981	52.9385	1.04044
hapFLK-SS-2	3	OAR3_160600508.1	OAR3_166462117.1	150.507	150.932	0.424912
hapFLK-SS-3	3	s59799.1	OAR3_162932411.1	151.088	152.393	1.30404
hapFLK-SS-4	3	OAR3_163071695_X.1	OAR3_164185125.1	152.545	153.519	0.974439
hapFLK-SS-5	3	OAR3_164375334.1	OAR3_164422954.1	153.711	153.757	0.046577
hapFLK-SS-6	3	OAR3_164628822.1	OAR3_166244306.1	153.963	155.382	1.4185
hapFLK-SS-7	3	OAR3_166462117.1		155.596
