# Supplementary material for: High-resolution analysis of selection sweeps identified between fine-wool Merino and coarse-wool Churra sheep breeds
Source: Genet Sel Evol. 2017 Nov 7;49:81. doi: 10.1186/s12711-017-0354-x (PMC5674817; doi:10.1186/s12711-017-0354-x)
Supplement: Supplementary file 12 — Additional file 12: Table S8. Signatures of selection identified by the cross-population extended haplotype homozygosity (XP-EHH) analysis performed between the Merino (Australian Industry Merino, Australian Merino and Australian Poll Merino) and the Churra populations analysed in this study (P-value < 0.001). [file 12711_2017_354_MOESM12_ESM.xlsx]

## Sheet: Additional file 12 Table S8
Additional file 12 for “High resolution analysis of selection sweeps identified between fine-wool Merino and coarse-wool Churra sheep breeds”.
Authors: Beatriz Gutiérrez-Gil, Cristina Esteban-Blanco, Pamela Wiener, Praveen Krishna Chitneedi, Aroa Suarez-Vega, Juan-José Arranz
Additional file 12 Table S8. Selection signals identified by the cross-population extended haplotype homozygosity (XP-EHH) analysis performed between the Merino (Australian Industry Merino,
Australian Merino and Australian Poll Merino) and the Churra populations analyzed in this study.
Selection signal	Chromosome	Start marker	End marker	Start position (Mb)	End position (Mb)	Length (Mb)	Most extreme XPEHH value (1)
XPEHH-SS1	2	OAR2_55248792.1	OAR2_57832237.1	51.659	53.8372	2.17821	6.29702
XPEHH-SS2	2	OAR2_58056173_X.1		53.9913			3.38529
XPEHH-SS3	2	s46023.1	OAR2_80945838.1	75.6448	75.9709	0.326035	3.89265
XPEHH-SS4	2	OAR2_81513306.1	OAR2_82184802.1	76.5151	77.0751	0.56001	4.26642
XPEHH-SS5	2	s59502.1	OAR2_83298600.1	77.3285	78.0728	0.74429	4.14706
XPEHH-SS6	2	OAR2_83532585.1	OAR2_83580344.1	78.3168	78.361	0.044148	3.73001
XPEHH-SS7	2	OAR2_84010413.1	OAR2_84382185.1	78.8544	79.1899	0.335534	4.57066
XPEHH-SS8	2	OAR2_85201834.1	OAR2_87125486.1	80.033	81.9308	1.89781	6.07344
XPEHH-SS9	2	OAR2_87487877_X.1		82.2906			3.40192
XPEHH-SS10	3	OAR3_106077077.1		99.7579			3.34375
XPEHH-SS11	3	OAR3_160028723.1		150.097			3.35102
XPEHH-SS12	3	OAR3_160648865.1	OAR3_161063988.1	150.561	150.932	0.370857	5.28433
XPEHH-SS13	3	s59799.1	OAR3_162871753.1	151.088	152.334	1.24564	5.23172
XPEHH-SS14	3	s59746.1	OAR3_164185125.1	152.644	153.519	0.875237	6.65061
XPEHH-SS15	3	OAR3_164375334.1	OAR3_164422954.1	153.711	153.757	0.046577	3.51424
XPEHH-SS16	3	s26177.1	OAR3_165200988.1	154.007	154.403	0.39602	4.3241
XPEHH-SS17	3	OAR3_165450843.1	OAR3_169414477.1	154.638	158.34	3.70126	5.40938
XPEHH-SS18	3	DU271757_584.1	OAR3_170924636.1	159.774	159.795	0.021502	3.46052
XPEHH-SS19	3	OAR3_171385789.1	s47733.1	160.269	160.454	0.184763	3.76282
XPEHH-SS20	3	OAR3_178784224.1	OAR3_178800988.1	166.471	166.488	0.016405	3.48408
XPEHH-SS21	3	OAR3_179850650.1	OAR3_179997804.1	167.409	167.563	0.154072	3.60079
XPEHH-SS22	3	OAR3_180541476.1		168.101			3.43718
XPEHH-SS23	3	s55579.1	OAR3_192400372.1	178.674	179.067	0.39356	3.55921
XPEHH-SS24	3	s07782.1	s67950.1	179.816	180.129	0.312973	4.06612
XPEHH-SS25	3	CL635241_413.1	OAR3_196375072.1	182.203	182.368	0.164992	3.83013
XPEHH-SS26	3	OAR3_196880003.1	OAR3_196904777.1	182.868	182.901	0.033145	3.37288
XPEHH-SS27	3	OAR3_197402139.1	OAR3_197466728.1	183.369	183.43	0.060867	4.06138
XPEHH-SS28	3	OAR3_198228001.1	OAR3_199729264.1	184.048	185.472	1.42316	4.34912
XPEHH-SS29	3	OAR3_200888015.1		186.674			3.35147
XPEHH-SS30	3	OAR3_201456676.1	OAR3_201713150.1	187.2	187.459	0.259412	4.12963
XPEHH-SS31	3	OAR3_201886269.1	OAR3_202943170.1	187.634	188.482	0.847569	4.32289
XPEHH-SS32	3	OAR3_203338501.1	OAR3_203471372_X.1	188.871	188.949	0.077385	3.43281
XPEHH-SS33	3	OAR3_203882433.1	OAR3_204124891.1	189.305	189.548	0.242978	4.47034
XPEHH-SS34	5	OAR5_33929699.1		30.7179			3.44332
XPEHH-SS35	5	OAR5_35340500.1	OAR5_35349345.1	31.8475	31.8557	0.008134	4.21914
XPEHH-SS36	5	s11555.1	OAR5_35963528.1	32.3169	32.4198	0.102898	4.36242
XPEHH-SS37	5	OAR5_50244014.1		46.156			3.36207
XPEHH-SS38	5	s70130.1	OAR5_55827200.1	50.8826	51.4429	0.56032	4.02778
XPEHH-SS39	5	OAR5_56291790.1	OAR5_56351796.1	51.8813	51.9342	0.052929	3.96539
XPEHH-SS40	5	s72583.1	OAR5_56980426.1	52.3137	52.5683	0.254552	3.63775
XPEHH-SS41	5	OAR5_57228881.1	OAR5_57411524_X.1	52.8021	52.9204	0.118275	4.52392
XPEHH-SS42	5	OAR5_57903283.1	OAR5_57947887.1	53.3222	53.3672	0.044997	3.3214
XPEHH-SS43	6	s20660.1	s32980.1	36.6266	36.9144	0.28778	-4.21098
XPEHH-SS44	6	s17946.1	OAR14_57922732.1	37.1643	38.5802	1.41594	-4.83743
XPEHH-SS45	6	OAR6_125261176.1		110.325			3.43595
XPEHH-SS46	6	OAR6_126025923.1	s14915.1	110.962	111.075	0.112684	3.75563
XPEHH-SS47	6	s47717.1		112.818			3.59073
XPEHH-SS48	6	s28191.1	s67130.1	113.074	113.195	0.12115	3.63028
XPEHH-SS49	6	s33707.1	s42042.1	113.378	113.421	0.043206	3.92403
XPEHH-SS50	6	s20354.1		114.534			3.31358
XPEHH-SS51	8	s01845.1	OAR8_29488228_X.1	26.8986	26.9915	0.09287	4.34231
XPEHH-SS52	8	OAR8_30146675.1		27.6444			3.36978
XPEHH-SS53	8	OAR8_31775836.1		29.3565			3.43172
XPEHH-SS54	8	OAR8_32481629.1		30.0609			3.36124
XPEHH-SS55	8	s50528.1	OAR8_36294417_X.1	32.7786	33.4774	0.698845	4.84588
XPEHH-SS56	8	OARUn.1694_11043.1	OAR8_37243185.1	33.6759	34.5925	0.916578	5.51714
XPEHH-SS57	8	OAR8_37553450.1	OAR8_37938538.1	34.9059	35.2993	0.393418	4.02588
XPEHH-SS58	8	s75673.1	OAR8_38626893.1	35.4493	35.9389	0.489539	4.55779
XPEHH-SS59	8	OAR8_38921990.1	OAR8_38931107.1	36.2572	36.2708	0.013613	4.59757
XPEHH-SS60	8	OAR8_39847976.1	s27049.1	37.075	37.4226	0.347601	4.19388
XPEHH-SS61	8	OAR8_40695411.1	s08950.1	37.769	37.9206	0.151605	4.13782
XPEHH-SS62	10	OAR10_29381795.1	OAR10_29448537.1	29.3442	29.4151	0.070916	3.71561
XPEHH-SS63	10	OAR10_29867192.1	OAR10_30038002.1	29.8424	30.0041	0.16167	3.57172
XPEHH-SS64	10	OAR10_46387946.1	OAR10_46516536.1	45.8353	45.9561	0.120749	4.08288
XPEHH-SS65	10	OAR10_46757659.1	OAR10_47249054.1	46.2004	46.5731	0.372653	3.74999
XPEHH-SS66	10	OAR10_47747943.1		47.058			3.37056
XPEHH-SS67	10	OAR10_52584066.1	OAR10_52602545.1	51.6268	51.6469	0.020151	4.45282
XPEHH-SS68	10	OAR10_57100846.1	OAR10_57171204.1	55.9576	56.0302	0.072618	4.18922
XPEHH-SS69	10	OAR10_60531037.1		59.0952			3.33652
XPEHH-SS70	10	OAR10_62073309_X.1	OAR10_62361045.1	60.5784	60.8169	0.23852	4.06347
XPEHH-SS71	10	OAR10_62506415.1		60.9776			3.56274
XPEHH-SS72	10	OAR10_62783841.1	OAR10_63158988.1	61.2371	61.6052	0.36813	3.66692
XPEHH-SS73	10	OAR10_67514738.1		65.3541			3.34894
XPEHH-SS74	10	OAR10_67990675.1		65.7682			3.33968
XPEHH-SS75	10	OAR10_80412561.1	OAR10_80432942.1	73.4979	73.5199	0.022069	3.39054
XPEHH-SS76	11	s74720.1	s45020.1	25.3611	25.4031	0.041924	-4.01473
XPEHH-SS77	11	s56248.1	s31301.1	26.5716	26.6232	0.051559	-3.45819
XPEHH-SS78	13	s03976.1		70.7103			3.593
XPEHH-SS79	13	s23278.1	s17021.1	70.9488	70.9781	0.029307	3.5232
XPEHH-SS80	13	s48404.1		71.1329			3.65248
XPEHH-SS81	13	s50652.1	s35292.1	71.919	71.97	0.051036	3.74653
XPEHH-SS82	13	s43133.1	OAR13_78419787.1	72.6389	72.8215	0.182603	3.78227
XPEHH-SS83	13	s46848.1		74.6443			3.32857
XPEHH-SS84	13	s50954.1	s04113.1	74.805	74.822	0.016931	3.67856
XPEHH-SS85	13	OAR13_80723652.1	OAR13_80794248.1	75.0406	75.0966	0.056019	3.99589
XPEHH-SS86	15	OAR15_14317931.1	OAR15_14326736.1	14.322	14.3308	0.008785	3.41875
XPEHH-SS87	15	OAR15_15434412.1	OAR15_15614422.1	15.3163	15.4951	0.178788	3.79306
XPEHH-SS88	15	s67678.1	OAR15_16007880.1	15.7499	15.8464	0.096552	3.78629
XPEHH-SS89	15	OAR15_16320281.1	OAR15_16378477.1	16.0986	16.1726	0.073939	3.8588
XPEHH-SS90	15	OAR15_16943137.1	s64562.1	16.5414	16.604	0.062599	3.65026
XPEHH-SS91	15	OAR15_18050001.1		17.5796			3.53747
XPEHH-SS92	15	s68324.1	s52443.1	17.7632	18.1819	0.418743	5.41943
XPEHH-SS93	15	OAR15_19924298.1	s57471.1	19.2304	20.6598	1.42945	5.52357
XPEHH-SS94	15	OAR15_22331105.1	OAR15_22404265.1	21.4068	21.4826	0.07579	3.85883
XPEHH-SS95	15	s19862.1	s00941.1	74.6182	74.6363	0.018113	-3.42946
XPEHH-SS96	24	s54035.1		18.0278			3.81172
XPEHH-SS97	25	s44881.1	s74537.1	7.60891	7.8211	0.212191	-4.23387
XPEHH-SS98	26	s23193.1		39.8376			3.45398
(1) Most extreme REHH value: A positive value indicates that the selection is related to Churra population (maximum value indicated).
A negative estimate (highlighted in bold font) indicates that the selection region is related to the Merino populations (minimum value indicated).
