# Supplementary material for: High-resolution analysis of selection sweeps identified between fine-wool Merino and coarse-wool Churra sheep breeds
Source: Genet Sel Evol. 2017 Nov 7;49:81. doi: 10.1186/s12711-017-0354-x (PMC5674817; doi:10.1186/s12711-017-0354-x)
Supplement: Supplementary file 13 — Additional file 13: Table S9. List of genes extracted from the five convergence candidate regions (CCR) identified in this study as positive selection genomic regions in the fine wool Australian Merino lines. [file 12711_2017_354_MOESM13_ESM.xlsx]

## Sheet: Additional file 13 Table S9
Additional file 13 for “High resolution analysis of selection sweeps identified between fine-wool Merino and coarse-wool Churra sheep breeds”
Authors: Beatriz Gutiérrez-Gil, Cristina Esteban-Blanco, Pamela Wiener, Praveen Krishna Chitneedi, Aroa Suarez-Vega, Juan-José Arranz
Additional file 13 Table S9. List of genes extracted from the five Convergence Candidate Regions (CCR) identified in this study as positive selection genomic regions in the fine wool Merino lines analysed in this study.
Merino-CCR	BioMart extraction region	Gene ID	Gene type	Chromosome/scaffold name	Gene Start (bp)	Gene End (bp)	Strand	Gene name	WikiGene Description
CCR11	6:36461468:36914376:-1,6:36461468:36914376:1	ENSOARG00000001914	protein_coding	6	36514210	36556824	1	ABCG2	ATP binding cassette subfamily G member 2 (Junior blood group)
		ENSOARG00000002335	protein_coding	6	36566367	36630153	-1	PKD2
		ENSOARG00000002590	protein_coding	6	36651734	36658288	-1	SPP1	secreted phosphoprotein 1
		ENSOARG00000002865	protein_coding	6	36804948	36811949	-1	MEPE	matrix extracellular phosphoglycoprotein
		ENSOARG00000002944	protein_coding	6	36837847	36848482	-1	IBSP	integrin binding sialoprotein
		ENSOARG00000003075	pseudogene	6	36866085	36866845	-1
CCR12	6:37164263:38580198:-1,6:37164263:38580198:1	ENSOARG00000003736	protein_coding	6	37138667	37257756	-1	FAM184B
		ENSOARG00000004016	protein_coding	6	37256548	37333851	1	NCAPG	non-SMC condensin I complex subunit G
		ENSOARG00000000470	protein_coding	6	37278639	37279289	-1	DCAF16	DDB1 and CUL4 associated factor 16
		ENSOARG00000000478	protein_coding	6	37336144	37336275	-1
		ENSOARG00000004249	protein_coding	6	37353368	37356405	-1
		ENSOARG00000004333	protein_coding	6	37365236	37452332	-1	LCORL
		ENSOARG00000026582	lincRNA	6	38403836	38439656	1
CCR16	11:26512466:26939891:-1,11:26512466:26939891:1	ENSOARG00000010137	protein_coding	11	26522788	26529770	-1	ASGR1	asialoglycoprotein receptor 1
		ENSOARG00000022633	snoRNA	11	26536795	26536890	1
		ENSOARG00000010397	protein_coding	11	26540750	26562824	-1	DLG4	discs large MAGUK scaffold protein 4
		ENSOARG00000010662	protein_coding	11	26561092	26570595	1	ACADVL	acyl-CoA dehydrogenase, very long chain
		ENSOARG00000021728	miRNA	11	26568611	26568699	-1
		ENSOARG00000010809	protein_coding	11	26570022	26578463	-1	DVL2	dishevelled segment polarity protein 2
		ENSOARG00000010982	protein_coding	11	26579800	26583536	-1	PHF23
		ENSOARG00000011016	protein_coding	11	26584745	26586216	-1	GABARAP	GABA type A receptor-associated protein
		ENSOARG00000011121	protein_coding	11	26587971	26593666	-1	CTDNEP1	CTD nuclear envelope phosphatase 1
		ENSOARG00000011240	protein_coding	11	26594896	26600422	1	ELP5	elongator acetyltransferase complex subunit 5
		ENSOARG00000011311	protein_coding	11	26601004	26602523	-1	CLDN7	claudin 7
		ENSOARG00000022742	snoRNA	11	26609286	26609380	1
		ENSOARG00000011448	protein_coding	11	26615572	26620086	1	SLC2A4
		ENSOARG00000011562	protein_coding	11	26622054	26629148	-1	YBX2
		ENSOARG00000023199	miRNA	11	26645506	26645579	1
		ENSOARG00000011796	protein_coding	11	26646285	26653048	-1	GPS2	G protein pathway suppressor 2
		ENSOARG00000011879	protein_coding	11	26647733	26649671	1	EIF5A	eukaryotic translation initiation factor 5A
		ENSOARG00000011879	protein_coding	11	26647733	26649671	1	LOC101121157	eukaryotic translation initiation factor 5A-1
		ENSOARG00000011994	protein_coding	11	26654007	26665239	-1	NEURL4	neuralized E3 ubiquitin protein ligase 4
		ENSOARG00000012160	protein_coding	11	26666419	26669381	1
		ENSOARG00000012323	protein_coding	11	26670345	26681951	1	ACAP1	ArfGAP with coiled-coil, ankyrin repeat and PH domains 1
		ENSOARG00000004323	protein_coding	11	26683351	26684232	1	KCTD11
		ENSOARG00000012599	protein_coding	11	26685818	26687219	1	TMEM95
		ENSOARG00000012804	protein_coding	11	26697917	26703038	1	TNK1
		ENSOARG00000012990	protein_coding	11	26703973	26708322	-1	TMEM256-PLSCR3
		ENSOARG00000013048	protein_coding	11	26714158	26715172	-1	TMEM256	transmembrane protein 256
		ENSOARG00000013122	protein_coding	11	26716581	26730231	1	NLGN2
		ENSOARG00000013266	protein_coding	11	26731465	26732696	1	SPEM1	spermatid maturation 1
		ENSOARG00000013274	protein_coding	11	26735059	26737001	1	C17orf74	chromosome 11 open reading frame, human C17orf74
		ENSOARG00000013351	protein_coding	11	26744224	26745997	1	TMEM102	transmembrane protein 102
		ENSOARG00000013404	protein_coding	11	26747806	26751538	1	FGF11	fibroblast growth factor 11
		ENSOARG00000013533	protein_coding	11	26753567	26761779	1	CHRNB1	cholinergic receptor nicotinic beta 1 subunit
		ENSOARG00000013691	protein_coding	11	26765974	26770212	-1	ZBTB4	zinc finger and BTB domain containing 4
		ENSOARG00000013749	protein_coding	11	26780412	26781972	1	SLC35G6	solute carrier family 35 member G6
		ENSOARG00000013874	protein_coding	11	26783749	26803428	1	POLR2A	RNA polymerase II subunit A
		ENSOARG00000014149	protein_coding	11	26842600	26849979	1	TNFSF12	tumor necrosis factor superfamily member 12
		ENSOARG00000014243	protein_coding	11	26851678	26853534	1	TNFSF13	tumor necrosis factor superfamily member 13
		ENSOARG00000014311	protein_coding	11	26853965	26863626	1	SENP3	SUMO1/sentrin/SMT3 specific peptidase 3
		ENSOARG00000014476	protein_coding	11	26864899	26870392	1	EIF4A1	eukaryotic translation initiation factor 4A1
		ENSOARG00000022170	snoRNA	11	26866881	26867015	1
		ENSOARG00000024699	snoRNA	11	26867740	26867884	1
		ENSOARG00000024124	snoRNA	11	26868676	26868816	1
		ENSOARG00000023332	snoRNA	11	26869849	26869992	1
		ENSOARG00000014729	protein_coding	11	26871536	26873310	1	CD68	CD68 molecule
		ENSOARG00000014787	protein_coding	11	26875201	26877971	1	MPDU1	mannose-P-dolichol utilization defect 1
		ENSOARG00000014928	protein_coding	11	26878784	26880150	-1	SOX15	SRY-box 15
		ENSOARG00000014984	protein_coding	11	26882482	26895051	-1	FXR2	FMR1 autosomal homolog 2
		ENSOARG00000015146	protein_coding	11	26903209	26904353	-1	SAT2	spermidine/spermine N1-acetyltransferase family member 2
		ENSOARG00000015191	protein_coding	11	26905226	26909257	1	SHBG	sex hormone binding globulin
		ENSOARG00000015381	protein_coding	11	26922379	26927320	1	ATP1B2	ATPase Na+/K+ transporting subunit beta 2
		ENSOARG00000015571	protein_coding	11	26935155	26939002	-1	TP53	tumor protein p53
CCR17	15:74618189:74636302:-1,15:74618189:74636302:1	ENSOARG00000003608	protein_coding	15	74630172	74765337	-1	AMBRA1
CCR18	25:7356301:7821104:-1, 25:7356301:7821104:1	ENSOARG00000017989	processed_pseudogene	25	7450980	7451981	1
		ENSOARG00000017793	protein_coding	25	7453942	7454718	-1
		ENSOARG00000022292	rRNA	25	7475283	7475401	1
		ENSOARG00000022268	snoRNA	25	7581921	7582039	1
