# Supplementary material for: High-resolution analysis of selection sweeps identified between fine-wool Merino and coarse-wool Churra sheep breeds
Source: Genet Sel Evol. 2017 Nov 7;49:81. doi: 10.1186/s12711-017-0354-x (PMC5674817; doi:10.1186/s12711-017-0354-x)
Supplement: Supplementary file 14 — Additional file 14: Table S10. List of genes extracted from the five convergence candidate regions (CCR) identified in this study as positive selection genomic regions in the Spanish Churra breed. [file 12711_2017_354_MOESM14_ESM.xlsx]

## Sheet: Additional file 14 Table S10
Additional file 14 for “High resolution analysis of selection sweeps identified between fine-wool Merino and coarse-wool Churra sheep breeds”
Authors: Beatriz Gutiérrez-Gil, Cristina Esteban-Blanco, Pamela Wiener, Praveen Krishna Chitneedi, Aroa Suarez-Vega, Juan-José Arranz
Additional file 14 Table S10. List of genes extracted from the five Convergence Candidate Regions (CCR) identified in this study as with positive selection genomic regions the in Spanish Churra breed.
CCR region	Churra-CCR BioMart interval	Gene ID	Gene type	Chromosome/scaffold name	Gene Start (bp)	Gene End (bp)	Strand	Gene name	WikiGene Description
CCR1	2:51658967:53837176:-1, 2:51658967:53837176:1	ENSOARG00000011541	protein_coding	2	51686233	51755300	-1	MELK	maternal embryonic leucine zipper kinase
		ENSOARG00000011563	protein_coding	2	51891433	51948694	1	RNF38	ring finger protein 38
		ENSOARG00000011594	protein_coding	2	51989342	52042116	1	GNE	glucosamine (UDP-N-acetyl)-2-epimerase/N-acetylmannosamine kinase
		ENSOARG00000023261	snoRNA	2	51993580	51993714	-1
		ENSOARG00000011612	protein_coding	2	52048202	52065307	-1	CLTA
		ENSOARG00000008260	protein_coding	2	52087650	52089416	-1	CCIN	calicin
		ENSOARG00000011628	protein_coding	2	52094611	52103835	-1	GLIPR2	GLI pathogenesis related 2
		ENSOARG00000011640	pseudogene	2	52116028	52116621	-1
		ENSOARG00000011660	protein_coding	2	52128947	52210749	-1	RECK	reversion inducing cysteine rich protein with kazal motifs
		ENSOARG00000024975	snoRNA	2	52167621	52167738	-1
		ENSOARG00000023490	misc_RNA	2	52181262	52181338	-1
		ENSOARG00000023699	snRNA	2	52216492	52216617	1
		ENSOARG00000024606	snoRNA	2	52228414	52228512	-1
		ENSOARG00000008289	protein_coding	2	52245976	52246929	1	OR13C7	olfactory receptor 2S2-like
		ENSOARG00000011681	protein_coding	2	52253334	52275573	1
		ENSOARG00000021245	rRNA	2	52281128	52281243	1
		ENSOARG00000011701	protein_coding	2	52384173	52460084	-1	TMEM8B	transmembrane protein 8B
		ENSOARG00000011720	protein_coding	2	52411021	52417200	1	FAM221B
		ENSOARG00000011729	protein_coding	2	52421111	52423389	1	HINT2	histidine triad nucleotide binding protein 2
		ENSOARG00000011745	protein_coding	2	52423298	52426475	1	SPAG8	sperm associated antigen 8
		ENSOARG00000011762	protein_coding	2	52423842	52445175	-1	NPR2	natriuretic peptide receptor 2
		ENSOARG00000011784	protein_coding	2	52480200	52481163	1	MSMP	microseminoprotein, prostate associated
		ENSOARG00000011797	protein_coding	2	52480334	52485038	-1	RGP1	RGP1 homolog, RAB6A GEF complex partner 1
		ENSOARG00000011820	protein_coding	2	52485320	52495944	1	GBA2	glucosylceramidase beta 2
		ENSOARG00000011833	protein_coding	2	52496387	52500153	-1	CREB3	cAMP responsive element binding protein 3
		ENSOARG00000011863	protein_coding	2	52506528	52531560	1	TLN1	talin 1
		ENSOARG00000011889	protein_coding	2	52537459	52544952	1	TPM2	tropomyosin 2 (beta)
		ENSOARG00000011904	protein_coding	2	52546134	52551851	-1	CA9	carbonic anhydrase 9
		ENSOARG00000011918	protein_coding	2	52560703	52563910	1	ARHGEF39	Rho guanine nucleotide exchange factor 39
		ENSOARG00000011931	protein_coding	2	52564548	52567161	-1	CCDC107
		ENSOARG00000022840	misc_RNA	2	52567380	52567658	1
		ENSOARG00000008318	protein_coding	2	52570300	52570623	1	PAGE4	P antigen family member 4-like
		ENSOARG00000008318	protein_coding	2	52570300	52570623	1	PAGE4	PAGE family member 4
		ENSOARG00000011944	protein_coding	2	52572730	52573775	1	SIT1
		ENSOARG00000011957	protein_coding	2	52594675	52607206	1	CD72	CD72 molecule
		ENSOARG00000011970	protein_coding	2	52603605	52607846	-1	TESK1
		ENSOARG00000011985	protein_coding	2	52616756	52618641	1	FAM166B	family with sequence similarity 166 member B
		ENSOARG00000012003	protein_coding	2	52619243	52632387	-1	RUSC2
		ENSOARG00000012027	protein_coding	2	52695717	52765806	-1	LOC101109422	phospholipid-transporting ATPase FetA-like
		ENSOARG00000012072	protein_coding	2	52817902	53036532	-1	UNC13B	unc-13 homolog B
		ENSOARG00000012105	protein_coding	2	52875396	52876084	1	RPS26
		ENSOARG00000012121	protein_coding	2	53056098	53059144	1	FAM214B	family with sequence similarity 214 member B
		ENSOARG00000012139	protein_coding	2	53061224	53067598	1	STOML2	stomatin like 2
		ENSOARG00000012156	protein_coding	2	53070391	53079125	1	PIGO	phosphatidylinositol glycan anchor biosynthesis class O
		ENSOARG00000012171	protein_coding	2	53079030	53084363	1	FANCG
		ENSOARG00000012193	protein_coding	2	53089776	53099744	1	VCP
		ENSOARG00000012217	protein_coding	2	53101804	53109282	-1	C9orf131	chromosome 2 open reading frame, human C9orf131
		ENSOARG00000012228	protein_coding	2	53138867	53146827	-1	DNAJB5
		ENSOARG00000022166	snRNA	2	53153059	53153165	1
		ENSOARG00000012239	protein_coding	2	53159612	53165463	-1	PHF24	PHD finger protein 24
		ENSOARG00000012257	protein_coding	2	53232183	53238068	1	LOC101110212	protein FAM205A-like
		ENSOARG00000022148	snoRNA	2	53344684	53344819	1
CCR2	2:78854385:79189919:-1, 2:78854385:79189919:1	ENSOARG00000025776	lincRNA	2	78854157	78866031	1
		ENSOARG00000024259	rRNA	2	78866246	78866356	-1
		ENSOARG00000025777	lincRNA	2	79042695	79044825	-1
		ENSOARG00000022128	snRNA	2	79101628	79101734	-1
CCR3	3:151088496:152392536:-1, 3:151088496:152392536:1	ENSOARG00000001333	protein_coding	3	151358151	151390211	1	MDM1	Mdm1 nuclear protein
		ENSOARG00000001598	protein_coding	3	151427327	151432602	1	IL22	interleukin 22
		ENSOARG00000001742	pseudogene	3	151434427	151435308	-1
		ENSOARG00000001864	protein_coding	3	151453165	151470372	1	IL26	interleukin 26
		ENSOARG00000001958	protein_coding	3	151527165	151535188	1	IFNG	interferon gamma
		ENSOARG00000017820	protein_coding	3	152015144	152016742	-1	DYRK2	dual specificity tyrosine phosphorylation regulated kinase 2
		ENSOARG00000002131	protein_coding	3	152359061	152396257	-1	CAND1	cullin associated and neddylation dissociated 1
CCR4	3:152544998:153519437:-1, 3:152544998:153519437:1	ENSOARG00000002380	protein_coding	3	153189105	153355268	1	GRIP1
		ENSOARG00000022930	snRNA	3	153252419	153252583	1
		ENSOARG00000002661	protein_coding	3	153363283	153399293	-1	HELB	DNA helicase B
		ENSOARG00000002799	protein_coding	3	153443766	153486434	-1	IRAK3	interleukin 1 receptor associated kinase 3
CCR5	3:154006814-154522600:-1, 3:154006814-154522600:1	ENSOARG00000002947	protein_coding	3	154219234	154397986	-1	MSRB3	Methionine Sulfoxide Reductase B3
		ENSOARG00000003051	protein_coding	3	154424914	154498447	-1	LEMD3	LEM Domain Containi ng 3
CCR6	3:154638280:158339544:-1, 3:154638280:158339544:1	ENSOARG00000003121	protein_coding	3	154565931	154650524	1	WIF1	WNT inhibitory factor 1						2017-07-05
		ENSOARG00000023960	snRNA	3	154639012	154639118	1
		ENSOARG00000003221	protein_coding	3	154824770	154914055	-1	TBC1D30
		ENSOARG00000024521	miRNA	3	154908671	154908757	1
		ENSOARG00000003247	protein_coding	3	154929508	154975699	1	GNS	glucosamine (N-acetyl)-6-sulfatase
		ENSOARG00000003339	protein_coding	3	154993195	155069159	-1	RASSF3	Ras association domain family member 3
		ENSOARG00000021690	rRNA	3	155095898	155096005	-1
		ENSOARG00000003359	protein_coding	3	155157065	155199629	-1	TBK1	TANK binding kinase 1
		ENSOARG00000023879	miRNA	3	155186721	155186790	1
		ENSOARG00000003504	protein_coding	3	155202187	155357768	-1	XPOT	exportin for tRNA
		ENSOARG00000003650	protein_coding	3	155260542	155344741	1	C12orf56	chromosome 3 open reading frame, human C12orf56
		ENSOARG00000003791	protein_coding	3	155380300	155402206	1	C12orf66	chromosome 3 open reading frame, human C12orf66
		ENSOARG00000017834	protein_coding	3	155407841	155407912	-1
		ENSOARG00000003915	protein_coding	3	155478249	155772717	-1	SRGAP1
		ENSOARG00000004033	protein_coding	3	155803012	155829952	-1	TMEM5	transmembrane protein 5
		ENSOARG00000004113	protein_coding	3	156234256	156237118	1	AVPR1A	arginine vasopressin receptor 1A
		ENSOARG00000004219	protein_coding	3	156511682	156807677	1	PPM1H	protein phosphatase, Mg2+/Mn2+ dependent 1H
		ENSOARG00000024752	miRNA	3	156773938	156774029	1
		ENSOARG00000024480	miRNA	3	156850160	156850267	-1
		ENSOARG00000004366	protein_coding	3	156866668	156976887	-1	MON2	MON2 homolog, regulator of endosome-to-Golgi trafficking
		ENSOARG00000004565	protein_coding	3	157020163	157148008	-1	USP15	ubiquitin specific peptidase 15
		ENSOARG00000023974	miRNA	3	157147969	157148064	-1
		ENSOARG00000004661	protein_coding	3	157614169	157749302	1	FAM19A2	family with sequence similarity 19 member A2, C-C motif chemokine like
		ENSOARG00000017854	protein_coding	3	157644644	157645267	-1
CCR7	3:179815920:180128893:-1, 3:179815920:180128893:1	ENSOARG00000018967	protein_coding	3	179799602	179922348	-1	CACNG2	calcium voltage-gated channel auxiliary subunit gamma 2
		ENSOARG00000018994	protein_coding	3	179967963	179990650	-1	IFT27	intraflagellar transport 27
		ENSOARG00000019026	protein_coding	3	180019349	180067626	-1	PVALB	parvalbumin
		ENSOARG00000019050	protein_coding	3	180081443	180103379	1	NCF4	neutrophil cytosolic factor 4
		ENSOARG00000019068	protein_coding	3	180109028	180109544	1
CCR8	3:182778735:182916410:-1, 3:182778735:182916410:1	ENSOARG00000019402	protein_coding	3	182897655	182975053	1	AMN1	antagonist of mitotic exit network 1 homolog
CCR9	3:183347210:183429797:-1, 3:183347210:183429797:1	ENSOARG00000019481	protein_coding	3	183379793	183392744	1	FAM60A
CCR10	3:187634152:188481721:-1, 3:187634152:188481721:1	ENSOARG00000019829	protein_coding	3	187632553	187644332	-1	FGFR1OP2	FGFR1 oncogene partner 2
		ENSOARG00000019852	protein_coding	3	187655786	187686727	1	ASUN	asunder, spermatogenesis regulator
		ENSOARG00000019857	protein_coding	3	187730688	187731157	1
		ENSOARG00000019877	protein_coding	3	187736649	187737860	-1
		ENSOARG00000019909	protein_coding	3	187771324	188372241	1	ITPR2	inositol 1,4,5-trisphosphate receptor type 2
		ENSOARG00000024311	rRNA	3	187951684	187951778	1
CCR13	8:32778561:33477406:-1, 8:32778561:33477406:1
CCR14	8:37075040:37422641:-1, 8:37075040:37422641:1	ENSOARG00000011775	protein_coding	8	37296243	37303457	-1	PRDM13
		ENSOARG00000022606	snRNA	8	37329196	37329299	-1
		ENSOARG00000011800	protein_coding	8	37340875	37364217	1	CCNC	cyclin C
		ENSOARG00000011806	protein_coding	8	37369627	37373269	-1	TSTD3	thiosulfate sulfurtransferase (rhodanese)-like domain containing 3
		ENSOARG00000011837	protein_coding	8	37382503	37431723	1	USP45	ubiquitin specific peptidase 45
CCR15	10:29344224:29713193:-1, 10:29344224:29713193:1	ENSOARG00000011616	protein_coding	10	29275771	29457586	1	LOC101102857	elongation factor 1-alpha 1
		ENSOARG00000011616	protein_coding	10	29275771	29457586	1	LOC100125610	elongation factor 1-alpha 1
		ENSOARG00000011616	protein_coding	10	29275771	29457586	1	EEF1A1	eukaryotic translation elongation factor 1 alpha 1
		ENSOARG00000011616	protein_coding	10	29275771	29457586	1	LOC101120236	elongation factor 1-alpha 1
		ENSOARG00000011653	protein_coding	10	29454677	29502617	-1	RXFP2	relaxin/insulin like family peptide receptor 2
