# Supplementary material for: High-resolution analysis of selection sweeps identified between fine-wool Merino and coarse-wool Churra sheep breeds
Source: Genet Sel Evol. 2017 Nov 7;49:81. doi: 10.1186/s12711-017-0354-x (PMC5674817; doi:10.1186/s12711-017-0354-x)
Supplement: Supplementary file 15 — Additional file 15: Table S11. List of positional candidate genes included in the identified convergence candidate regions (CCR) that were highlighted by our survey with a list of 1459 genes including candidate genes related to traits of interest in sheep. [file 12711_2017_354_MOESM15_ESM.xlsx]

## Sheet: Additional file 15  Table S11
Additional file 15 for “High resolution analysis of selection sweeps identified between fine-wool Merino and coarse-wool Churra sheep breeds”
Authors: Beatriz Gutiérrez-Gil, Cristina Esteban-Blanco, Pamela Wiener, Praveen Krishna Chitneedi, Aroa Suarez-Vega, Juan-José Arranz
Additional file 15 Table S11. List of positional candidate genes included in the identified Convergence Candidate Regions (CCRs) that were highlighted by our survey with a list of 1459 genes including candidate genes related to traits of interest in sheep.
Breed	CCRregion	Chr	Gene symbol	DatabaseCandidates
Churra	CCR1	2	TPM2	GemQualList
Churra	CCR3	3	IFNG	Wool (hair folicule cycle)
Churra	CCR3	3	IFNG	DairyList_Ogrovec
Churra	CCR7	3	CACNG2	GemQualList
Churra	CCR7	3	PVALB	GemQualList
Merino	CCR11	6	ABCG2	DairyList_Ogrovec
Merino	CCR11	6	SPP1	DairyList_Ogrovec
Merino	CCR12	6	NCAPG	StatureList
Merino	CCR12	6	LCORL	StatureList
Churra	CCR15	10	RXFP2	DairyList_Ogrovec
Merino	CCR16	11	TP53	DairyList_Ogrovec
Merino	CCR16	11	TP53	Wool (hair folicule cycle)
Merino	CCR16	11	ATP1B2	GemQualList
Merino	CCR16	11	SLC2A4	GemQualList
Merino	CCR16	11	ACADVL	GemQualList
Merino	CCR16	11	CHRNB1	GemQualList
Merino	CCR16	11	DVL2	Wool (hair folicule cycle)
Merino	CCR16	11	DVL2	DairyList_Ogrovec

## Sheet: Hoja2
Additional file 12 for “High resolution analysis of selection sweeps identified between fine-wool Merino and coarse-wool Churra sheep breeds”
Authors: Beatriz Gutiérrez-Gil, Cristina Esteban-Blanco, Pamela Wiener, Praveen Krishna Chitneedi, Aroa Suarez-Vega, Juan-José Arranz
Additional file 12 Table S10. List of genes extracted from the five Convergence Candidate Regions (CCR) identified in this study as with positive selection genomic regions the in Spanish Churra breed.
