# Supplementary material for: High-resolution analysis of selection sweeps identified between fine-wool Merino and coarse-wool Churra sheep breeds
Source: Genet Sel Evol. 2017 Nov 7;49:81. doi: 10.1186/s12711-017-0354-x (PMC5674817; doi:10.1186/s12711-017-0354-x)
Supplement: Supplementary file 16 — Additional file 16: Table S12. Correspondence of the convergence candidate regions (CCR) identified in our study with previously published genetic effects (QTL and associations) with phenotypic traits of interest in sheep according to the AnimalQTLdb (http://www.animalgenome.org/cgi-bin/QTLdb/OA/index). [file 12711_2017_354_MOESM16_ESM.xlsx]

## Sheet: Additional file 16 Table S12
Additional file 16 for “High resolution analysis of selection sweeps identified between fine-wool Merino and coarse-wool Churra sheep breeds"
Authors: Beatriz Gutiérrez-Gil, Cristina Esteban-Blanco, Pamela Wiener, Praveen Krishna Chitneedi, Aroa Suarez-Vega, Juan-José Arranz
Additional file 16 Table S12. Correspondence of the Convergence candidate regions (CCR) identified in our study with previously published genetic effects (QTL and associations) with phenotypic traits of interest in sheep according to the
AnimalQTLdb (http://www.animalgenome.org/cgi-bin/QTLdb/OA/index)
CCR	Breed linked to CCR	CCR target region	Type of analysis	Trait abbreviation	QTL ID (SheepQTLdb)1	Breed linked to CCR	CCR target region	Type of analysis	Trait abbreviation	Trait	Trait group	Candidate gene	Candidate gene symbol	Candidate gene	Candidate gene symbol	Title	Authors
CCR1	Churra	2:51658967-53837176	QTL	MF	QTL:13915	Churra	2:51658967-53837176	QTL	MF	Milk fat percentage	Milk	Candidate: 7040 (NCBIgene)	TGFB1 transforming growth factor beta 1 [			Quantitative trait loci underlying milk production traits in sheep.	Gutierrez-Gil et al., 2009
			QTL	MY	QTL:57718			QTL	MY	Milk Yield	Milk					Identification of quantitative trait loci underlying milk traits in Spanish dairy sheep using linkage plus combined linkage disequilibrium and linkage analysis approaches	García-Gámez et al., 2013
			QTL	MFY	QTL:57720			QTL	MFY	Milk fat yield	Milk					Identification of quantitative trait loci underlying milk traits in Spanish dairy sheep using linkage plus combined linkage disequilibrium and linkage analysis approaches	García-Gámez et al., 2013
			QTL	MFY	QTL:57736			QTL	MFY	Milk fat yield	Milk					Identification of quantitative trait loci underlying milk traits in Spanish dairy sheep using linkage plus combined linkage disequilibrium and linkage analysis approaches	García-Gámez et al., 2013
			QTL	MY	QTL:57737			QTL	MY	Milk Yield	Milk					Identification of quantitative trait loci underlying milk traits in Spanish dairy sheep using linkage plus combined linkage disequilibrium and linkage analysis approaches	García-Gámez et al., 2013
			QTL	PP	QTL:57738			QTL	PP	Milk protein percentage	Milk					Identification of quantitative trait loci underlying milk traits in Spanish dairy sheep using linkage plus combined linkage disequilibrium and linkage analysis approaches	García-Gámez et al., 2013
			QTL	FA-C20:4	QTL:17213			QTL	FA-C20:4	Meat arachidonic acid content	Meat and Carcass					Genetic analyses and quantitative trait loci detection, using a partial genome scan, for intramuscular fatty acid composition in Scottish Blackface sheep	Karamichou et al., 2006
			QTL	FA-C20:5	QTL:17214			QTL	FA-C20:5	Meat eicosapentaenoic acid content	Meat and Carcass					Genetic analyses and quantitative trait loci detection, using a partial genome scan, for intramuscular fatty acid composition in Scottish Blackface sheep	Karamichou et al., 2006
			QTL	BW	QTL:14280			QTL	BW	Body weight (slaughter)	Growth					Mapping Quantitative Trait Loci (QTL) in sheep. III. QTL for carcass composition traits derived from CT scans and aligned with a meta-assembly for sheep and cattle carcass QTL	Cavanagh et al., 2010
			QTL	FA-C18:3	QTL:17210			QTL	FA-C18:3	Meat linolenic acid content	Meat and Carcass					Genetic analyses and quantitative trait loci detection, using a partial genome scan, for intramuscular fatty acid composition in Scottish Blackface sheep	Karamichou et al., 2006
			QTL	FA-C22:5	QTL:17217			QTL	FA-C22:5	Meat docosapentaenoic acid content	Meat and Carcass					Genetic analyses and quantitative trait loci detection, using a partial genome scan, for intramuscular fatty acid composition in Scottish Blackface sheep	Karamichou et al., 2006
CCR2	Churra	2:78854385-79189919	QTL	MF	QTL:13915	Churra	2:78854385-79189919	QTL	MF	Milk fat percentage	Milk	Candidate: 7040 (NCBIgene)	TGFB1 transforming growth factor beta 1			Quantitative trait loci underlying milk production traits in sheep.	Gutierrez-Gil et al., 2009
			QTL	PP	QTL:57738			QTL	PP	Milk protein percentage	Milk					Identification of quantitative trait loci underlying milk traits in Spanish dairy sheep using linkage plus combined linkage disequilibrium and linkage analysis approaches	García-Gámez et al., 2013
			QTL	B	QTL:12907			QTL	B	Brown	Exterior	Associated: 100034666 (NCBIgene)	TYRP1 (tyrosinase-related protein 1)	Associated: 100034666 (NCBIgene)	TYRP1 (tyrosinase-related protein 1)	Development of a linkage map and mapping of phenotypic polymorphisms in a free-living population of Soay sheep (Ovis aries)	Beraldi et al., 2006
			QTL	BIRTH_WT	QTL:14171			QTL	BIRTH_WT	Body weight (birth)	Growth					Mapping quantitative trait loci in a wild population using linkage and linkage disequilibrium analyses.	Hernández-Sánchez et al., 2010
			QTL	LATRICH_2	QTL:12898			QTL	LATRICH_2	Trichostrongylus adult and larva count	Health-Parasite Resistance					Discovery of quantitative trait loci for resistance to parasitic nematode infection in sheep: I. Analysis of outcross pedigrees.	Crawford et al., 2006
			QTL	CIELA	QTL:14164			QTL	CIELA	Meat color a*	Meat and Carcass					Meat quality traits were unaffected by a quantitative trait locus affecting leg composition traits in Texel sheep	Johnson et al., 2005
			QTL	FA-C20:4	QTL:17213			QTL	FA-C20:4	Meat arachidonic acid content	Meat and Carcass					Genetic analyses and quantitative trait loci detection, using a partial genome scan, for intramuscular fatty acid composition in Scottish Blackface sheep	Karamichou et al., 2006
			QTL	UPH	QTL:14162			QTL	UPH	Ultimate pH	Meat and Carcass					Meat quality traits were unaffected by a quantitative trait locus affecting leg composition traits in Texel sheep	Johnson et al., 2005
			QTL	FA-C20:5	QTL:17214			QTL	FA-C20:5	Meat eicosapentaenoic acid content	Meat and Carcass					Genetic analyses and quantitative trait loci detection, using a partial genome scan, for intramuscular fatty acid composition in Scottish Blackface sheep	Karamichou et al., 2006
			QTL	HCWT	QTL:14279			QTL	HCWT	Hot carcass weight	Meat and Carcass					Mapping Quantitative Trait Loci (QTL) in sheep. III. QTL for carcass composition traits derived from CT scans and aligned with a meta-assembly for sheep and cattle carcass QTL	Cavanagh et al., 2010
			QTL	BW	QTL:14280			QTL	BW	Body weight (slaughter)	Growth					Mapping Quantitative Trait Loci (QTL) in sheep. III. QTL for carcass composition traits derived from CT scans and aligned with a meta-assembly for sheep and cattle carcass QTL	Cavanagh et al., 2010
			QTL	FA-C18:3	QTL:17210			QTL	FA-C18:3	Meat linolenic acid content	Meat and Carcass					Genetic analyses and quantitative trait loci detection, using a partial genome scan, for intramuscular fatty acid composition in Scottish Blackface sheep	Karamichou et al., 2006
			QTL	FA-C22:5	QTL:17217			QTL	FA-C22:5	Meat docosapentaenoic acid content	Meat and Carcass					Genetic analyses and quantitative trait loci detection, using a partial genome scan, for intramuscular fatty acid composition in Scottish Blackface sheep	Karamichou et al., 2006
CCR3	Churra	3:151088496-152392536	QTL	SL	QTL:14014	Churra	3:151088496-152392536	QTL	SL	Staple Length	Wool					Assessment of genetic variation explained by markers for wool traits in sheep via a segment mapping approach	Ponz et al., 2001
			QTL	CEOSIN	QTL:14156			QTL	CEOSIN	Change in eosinophil number	Health-Immune capacity					Detection of quantitative trait loci for internal parasite resistance in sheep. I. Linkage analysis in a Romney x Merino sheep backcross population.	Dominik et al., 2010
			QTL	MF	QTL:57739			QTL	MF	Milk fat percentage	Milk					Identification of quantitative trait loci underlying milk traits in Spanish dairy sheep using linkage plus combined linkage disequilibrium and linkage analysis approaches	Garcia-Gámez et al., 2013
			QTL	INTFAT	QTL:14281			QTL	INTFAT	internal fat amount	Meat and Carcass					Mapping Quantitative Trait Loci (QTL) in sheep. III. QTL for carcass composition traits derived from CT scans and aligned with a meta-assembly for sheep and cattle carcass QTL	Cavanagh et al., 2010
			QTL	MCLA	QTL:17220			QTL	MCLA	Meat conjugated linoleic acid content	Meat and Carcass					Genetic analyses and quantitative trait loci detection, using a partial genome scan, for intramuscular fatty acid composition in Scottish Blackface sheep	Karamichou et al., 2006
			Association	FECGEN	QTL:13824			Association	FECGEN	Fecal egg count	Health-Parasite Resistance	Candidate: 443396 (NCBIgene)	IFNG interferon gamma	Candidate: 443396 (NCBIgene)	IFNG interferon gamma	A microsatellite polymorphism in the gamma interferon gene is associated with resistance to gastrointestinal nematodes in a naturally-parasitized population of Soay sheep.	Coltman et al., 2001
			Association	FECGEN	QTL:13825			Association	FECGEN	Fecal egg count	Health-Parasite Resistance	Candidate: 443396 (NCBIgene)	IFNG interferon gamma	Candidate: 443396 (NCBIgene)	IFNG interferon gamma	A microsatellite polymorphism in the gamma interferon gene is associated with resistance to gastrointestinal nematodes in a naturally-parasitized population of Soay sheep.	Coltman et al., 2001
			Association	IGA	QTL:13826			Association	IGA	Immunoglobulin A level	Health-Parasite Resistance	Candidate: 443396 (NCBIgene)	IFNG interferon gamma	Candidate: 443396 (NCBIgene)	IFNG interferon gamma	A microsatellite polymorphism in the gamma interferon gene is associated with resistance to gastrointestinal nematodes in a naturally-parasitized population of Soay sheep.	Coltman et al., 2001
			QTL	PP	QTL:13905			QTL	PP	Milk protein percentage	Milk					Quantitative trait loci underlying milk production traits in sheep.	Gutiérrez-Gil et al., 2009
			QTL	BIRTH_WT	QTL:17230			QTL	BIRTH_WT	Body weight (birth)	Growth					Merino sheep: a further look at quantitative trait loci for wool production.	Roldan et al., 2010
CCR4	Churra	3:152544998-153519437	QTL	SL	QTL:14014	Churra	3:152544998-153519437	QTL	SL	Staple Length	Wool					Assessment of genetic variation explained by markers for wool traits in sheep via a segment mapping approach	Ponz et al., 2001
			QTL	CEOSIN	QTL:14156			QTL	CEOSIN	Change in eosinophil number	Health-Immune capacity					Detection of quantitative trait loci for internal parasite resistance in sheep. I. Linkage analysis in a Romney x Merino sheep backcross population.	Dominik et al., 2010
			QTL	MF	QTL:57739			QTL	MF	Milk fat percentage	Milk					Identification of quantitative trait loci underlying milk traits in Spanish dairy sheep using linkage plus combined linkage disequilibrium and linkage analysis approaches	Garcia-Gámez et al., 2013
			QTL	INTFAT	QTL:14281			QTL	INTFAT	internal fat amount	Meat and Carcass					Mapping Quantitative Trait Loci (QTL) in sheep. III. QTL for carcass composition traits derived from CT scans and aligned with a meta-assembly for sheep and cattle carcass QTL	Cavanagh et al., 2010
			QTL	MCLA	QTL:17220			QTL	MCLA	Meat conjugated linoleic acid content	Meat and Carcass					Genetic analyses and quantitative trait loci detection, using a partial genome scan, for intramuscular fatty acid composition in Scottish Blackface sheep	Karamichou et al., 2006
			QTL	PP	QTL:13905			QTL	PP	Milk protein percentage	Milk					Quantitative trait loci underlying milk production traits in sheep.	Gutiérrez-Gil et al., 2009
			QTL	BIRTH_WT	QTL:17230			QTL	BIRTH_WT	Body weight (birth)	Growth					Merino sheep: a further look at quantitative trait loci for wool production.	Roldan et al., 2010
CCR5	Churra	3:154006814-154522600	QTL	SL	QTL:14014	Churra	3:154006814-154522600	QTL	SL	Staple Length	Wool					Assessment of genetic variation explained by markers for wool traits in sheep via a segment mapping approach	Ponz et al., 2001
			QTL	CEOSIN	QTL:14156			QTL	CEOSIN	Change in eosinophil number	Health-Immune capacity					Detection of quantitative trait loci for internal parasite resistance in sheep. I. Linkage analysis in a Romney x Merino sheep backcross population.	Dominik et al., 2010
			QTL	MF	QTL:57739			QTL	MF	Milk fat percentage	Milk					Identification of quantitative trait loci underlying milk traits in Spanish dairy sheep using linkage plus combined linkage disequilibrium and linkage analysis approaches	García-Gámez et al., 2013
			QTL	INTFAT	QTL:14281			QTL	INTFAT	internal fat amount	Meat and Carcass					Mapping Quantitative Trait Loci (QTL) in sheep. III. QTL for carcass composition traits derived from CT scans and aligned with a meta-assembly for sheep and cattle carcass QTL	Cavanagh et al., 2010
			QTL	MCLA	QTL:17220			QTL	MCLA	Meat conjugated linoleic acid content	Meat and Carcass					Genetic analyses and quantitative trait loci detection, using a partial genome scan, for intramuscular fatty acid composition in Scottish Blackface sheep	Karamichou et al., 2006
			QTL	PP	QTL:13905			QTL	PP	Milk protein percentage	Milk					Quantitative trait loci underlying milk production traits in sheep.	Gutiérrez-Gil et al., 2009
			QTL	BIRTH_WT	QTL:17230			QTL	BIRTH_WT	Body weight (birth)	Growth					Merino sheep: a further look at quantitative trait loci for wool production.	Roldan et al., 2010
CCR6	Churra	3:154638280-158339544	QTL	SL	QTL:14014	Churra	3:154638280-158339544	QTL	SL	Staple Length	Wool					Assessment of genetic variation explained by markers for wool traits in sheep via a segment mapping approach	Ponz et al., 2001
			QTL	CEOSIN	QTL:14156			QTL	CEOSIN	Change in eosinophil number	Health-Immune capacity					Detection of quantitative trait loci for internal parasite resistance in sheep. I. Linkage analysis in a Romney x Merino sheep backcross population.	Dominik et al., 2010
			QTL	MF	QTL:57739			QTL	MF	Milk fat percentage	Milk					Identification of quantitative trait loci underlying milk traits in Spanish dairy sheep using linkage plus combined linkage disequilibrium and linkage analysis approaches	Garcia-Gámez et al., 2013
			QTL	INTFAT	QTL:14281			QTL	INTFAT	internal fat amount	Meat and Carcass					Mapping Quantitative Trait Loci (QTL) in sheep. III. QTL for carcass composition traits derived from CT scans and aligned with a meta-assembly for sheep and cattle carcass QTL	Cavanagh et al., 2010
			QTL	MCLA	QTL:17220			QTL	MCLA	Meat conjugated linoleic acid content	Meat and Carcass					Genetic analyses and quantitative trait loci detection, using a partial genome scan, for intramuscular fatty acid composition in Scottish Blackface sheep	Karamichou et al., 2006
			QTL	PP	QTL:13905			QTL	PP	Milk protein percentage	Milk					Quantitative trait loci underlying milk production traits in sheep.	Gutiérrez-Gil et al., 2009
			QTL	SFEC	QTL:17189			QTL	SFEC	Strongyle FEC	Health-Parasite Resistance					Confirmation of two quantitative trait loci regions for nematode resistance in commercial British terminal sire breeds.	Matika et al., 2011
			QTL	BIRTH_WT	QTL:17230			QTL	BIRTH_WT	Body weight (birth)	Growth					Merino sheep: a further look at quantitative trait loci for wool production.	Roldan et al., 2010
CCR7	Churra	3:179815920-180128893	QTL	SL	QTL:14014	Churra	3:179815920-180128893	QTL	SL	Staple Length	Wool					Assessment of genetic variation explained by markers for wool traits in sheep via a segment mapping approach	Ponz et al., 2001
			QTL	MF	QTL:57739			QTL	MF	Milk fat percentage	Milk					Identification of quantitative trait loci underlying milk traits in Spanish dairy sheep using linkage plus combined linkage disequilibrium and linkage analysis approaches	Garcia-Gámez et al., 2013
			QTL	INTFAT	QTL:14281			QTL	INTFAT	internal fat amount	Meat and Carcass					Mapping Quantitative Trait Loci (QTL) in sheep. III. QTL for carcass composition traits derived from CT scans and aligned with a meta-assembly for sheep and cattle carcass QTL	Cavanagh et al., 2010
CCR8	Churra	3:182778735-182916410	QTL	SL	QTL:14014	Churra	3:182778735-182916410	QTL	SL	Staple Length	Wool					Assessment of genetic variation explained by markers for wool traits in sheep via a segment mapping approach	Ponz et al., 2001
			QTL	MF	QTL:57739			QTL	MF	Milk fat percentage	Milk					Identification of quantitative trait loci underlying milk traits in Spanish dairy sheep using linkage plus combined linkage disequilibrium and linkage analysis approaches	Garcia-Gámez et al., 2013
			QTL	INTFAT	QTL:14281			QTL	INTFAT	internal fat amount	Meat and Carcass					Mapping Quantitative Trait Loci (QTL) in sheep. III. QTL for carcass composition traits derived from CT scans and aligned with a meta-assembly for sheep and cattle carcass QTL	Cavanagh et al., 2010
			QTL	NFEC	QTL:17188			QTL	NFEC	Nematodirus FEC	Health-Parasite Resistance					Confirmation of two quantitative trait loci regions for nematode resistance in commercial British terminal sire breeds.	Matika et al., 2011
CCR9	Churra	3:183347210-183429797	QTL	SL	QTL:14014	Churra	3:183347210-183429797	QTL	SL	Staple Length	Wool					Assessment of genetic variation explained by markers for wool traits in sheep via a segment mapping approach	Ponz et al., 2001
			QTL	MF	QTL:57739			QTL	MF	Milk fat percentage	Milk					Identification of quantitative trait loci underlying milk traits in Spanish dairy sheep using linkage plus combined linkage disequilibrium and linkage analysis approaches	Garcia-Gámez et al., 2013
			QTL	INTFAT	QTL:14281			QTL	INTFAT	internal fat amount	Meat and Carcass					Mapping Quantitative Trait Loci (QTL) in sheep. III. QTL for carcass composition traits derived from CT scans and aligned with a meta-assembly for sheep and cattle carcass QTL	Cavanagh et al., 2010
			QTL	NFEC	QTL:17188			QTL	NFEC	Nematodirus FEC	Health-Parasite Resistance					Confirmation of two quantitative trait loci regions for nematode resistance in commercial British terminal sire breeds.	Matika et al., 2011
CCR10	Churra	3:187634152-188481721	QTL	SL	QTL:14014	Churra	3:187634152-188481721	QTL	SL	Staple Length	Wool					Assessment of genetic variation explained by markers for wool traits in sheep via a segment mapping approach	Ponz et al., 2001
			QTL	MF	QTL:57739			QTL	MF	Milk fat percentage	Milk					Identification of quantitative trait loci underlying milk traits in Spanish dairy sheep using linkage plus combined linkage disequilibrium and linkage analysis approaches	Garcia-Gámez et al., 2013
			QTL	INTFAT	QTL:14281			QTL	INTFAT	internal fat amount	Meat and Carcass					Mapping Quantitative Trait Loci (QTL) in sheep. III. QTL for carcass composition traits derived from CT scans and aligned with a meta-assembly for sheep and cattle carcass QTL	Cavanagh et al., 2010
CCR13	Churra	8:32778561-33477406	QTL	LATRICH_2	QTL:12899	Churra	8:32778561-33477406	QTL	LATRICH_2	Trichostrongylus adult and larva count	Health-Parasite Resistance					Discovery of quantitative trait loci for resistance to parasitic nematode infection in sheep: I. Analysis of outcross pedigrees.	Crawford et al., 2006
			QTL	LATRICH_2	QTL:12900			QTL	LATRICH_2	Trichostrongylus adult and larva count	Health-Parasite Resistance					Discovery of quantitative trait loci for resistance to parasitic nematode infection in sheep: I. Analysis of outcross pedigrees.	Crawford et al., 2006
			QTL	INTFAT	QTL:14288			QTL	INTFAT	internal fat amount	Meat and Carcass					Mapping Quantitative Trait Loci (QTL) in sheep. III. QTL for carcass composition traits derived from CT scans and aligned with a meta-assembly for sheep and cattle carcass QTL	Cavanagh et al., 2010
CCR14	Churra	8:37075040-37422641	QTL	LATRICH_2	QTL:12899	Churra	8:37075040-37422641	QTL	LATRICH_2	Trichostrongylus adult and larva count	Health-Parasite Resistance					Discovery of quantitative trait loci for resistance to parasitic nematode infection in sheep: I. Analysis of outcross pedigrees.	Crawford et al., 2006
			QTL	LATRICH_2	QTL:12900			QTL	LATRICH_2	Trichostrongylus adult and larva count	Health-Parasite Resistance					Discovery of quantitative trait loci for resistance to parasitic nematode infection in sheep: I. Analysis of outcross pedigrees.	Crawford et al., 2006
			QTL	INTFAT	QTL:14288			QTL	INTFAT	internal fat amount	Meat and Carcass					Mapping Quantitative Trait Loci (QTL) in sheep. III. QTL for carcass composition traits derived from CT scans and aligned with a meta-assembly for sheep and cattle carcass QTL	Cavanagh et al., 2010
CCR15	Churra	10: 29344224-29713193	QTL	HO	QTL:12909	Churra	10: 29344224-29713193	QTL	HO	Horns	Exterior					Development of a linkage map and mapping of phenotypic polymorphisms in a free-living population of Soay sheep (Ovis aries)	Beraldi et al., 2006
			QTL	SCS	QTL:16016			QTL	SCS	Somatic Cell Score	Health-Mastitis					Mapping quantitative trait loci (QTL) in sheep. IV. Analysis of lactation persistency and extended lactation traits in sheep	Jonas et al., 2011
			QTL	FECGEN	QTL:13989			QTL	FECGEN	Fecal egg count	Health-Parasite Resistance					Quantitative trait loci for resistance to trichostrongylid infection in Spanish Churra sheep.	Gutiérrez-Gil et al., 2009
			QTL	TESW	QTL:12923			QTL	TESW	Testes weight	Reproduction	Candidate: 443225 (NCBIgene)	SLC15A1	Candidate: 443225 (NCBIgene)	SLC15A1	QTL for testis size in ram lambs as an indicator of ovulation rate in an Indonesian Thin Tail by Merino resource flock	K. Fullard et al., 2006
			QTL	FATWT	QTL:14292			QTL	FATWT	fat weight in carcass	Meat and Carcass					Mapping Quantitative Trait Loci (QTL) in sheep. III. QTL for carcass composition traits derived from CT scans and aligned with a meta-assembly for sheep and cattle carcass QTL	Cavanagh et al., 2010
			QTL	BONEP	QTL:14293			QTL	BONEP	Carcass bone percentage	Meat and Carcass					Mapping Quantitative Trait Loci (QTL) in sheep. III. QTL for carcass composition traits derived from CT scans and aligned with a meta-assembly for sheep and cattle carcass QTL	Cavanagh et al., 2010
			QTL	FATP	QTL:14294			QTL	FATP	Carcass fat percentage	Meat and Carcass					Mapping Quantitative Trait Loci (QTL) in sheep. III. QTL for carcass composition traits derived from CT scans and aligned with a meta-assembly for sheep and cattle carcass QTL	Cavanagh et al., 2010
			QTL	LMYP	QTL:14295			QTL	LMYP	Lean meat yield percentage	Meat and Carcass					Mapping Quantitative Trait Loci (QTL) in sheep. III. QTL for carcass composition traits derived from CT scans and aligned with a meta-assembly for sheep and cattle carcass QTL	Cavanagh et al., 2010
CCR11	Merino	6:36461468-36914376	QTL	TOTBONE	QTL:95777	Merino	6:36461468-36914376	QTL	TOTBONE	Total bone	Meat and Carcass					Genome-wide association reveals QTL for growth, bone and in vivo carcass traits as assessed by computed tomography in Scottish Blackface lambs	Matika et al., 2016
			QTL	TOTBONE	QTL:95778			QTL	TOTBONE	Total bone	Meat and Carcass					Genome-wide association reveals QTL for growth, bone and in vivo carcass traits as assessed by computed tomography in Scottish Blackface lambs	Matika et al., 2016
			QTL	TOTBONE	QTL:95779			QTL	TOTBONE	Total bone	Meat and Carcass					Genome-wide association reveals QTL for growth, bone and in vivo carcass traits as assessed by computed tomography in Scottish Blackface lambs	Matika et al., 2016
			QTL	TOTBONE	QTL:95785			QTL	TOTBONE	Total bone	Meat and Carcass					Genome-wide association reveals QTL for growth, bone and in vivo carcass traits as assessed by computed tomography in Scottish Blackface lambs	Matika et al., 2016
			QTL	TOTBONE	QTL:95786			QTL	TOTBONE	Total bone	Meat and Carcass					Genome-wide association reveals QTL for growth, bone and in vivo carcass traits as assessed by computed tomography in Scottish Blackface lambs	Matika et al., 2016
			QTL	TOTBONE	QTL:95787			QTL	TOTBONE	Total bone	Meat and Carcass					Genome-wide association reveals QTL for growth, bone and in vivo carcass traits as assessed by computed tomography in Scottish Blackface lambs	Matika et al., 2016
			QTL	BOA	QTL:95791			QTL	BOA	Bone area	Meat and Carcass					Genome-wide association reveals QTL for growth, bone and in vivo carcass traits as assessed by computed tomography in Scottish Blackface lambs	Matika et al., 2016
			QTL	BOA	QTL:95792			QTL	BOA	Bone area	Meat and Carcass					Genome-wide association reveals QTL for growth, bone and in vivo carcass traits as assessed by computed tomography in Scottish Blackface lambs	Matika et al., 2016
			QTL	BOA	QTL:95793			QTL	BOA	Bone area	Meat and Carcass					Genome-wide association reveals QTL for growth, bone and in vivo carcass traits as assessed by computed tomography in Scottish Blackface lambs	Matika et al., 2016
			QTL	BOA	QTL:95797			QTL	BOA	Bone area	Meat and Carcass					Genome-wide association reveals QTL for growth, bone and in vivo carcass traits as assessed by computed tomography in Scottish Blackface lambs	Matika et al., 2016
			QTL	BOA	QTL:95798			QTL	BOA	Bone area	Meat and Carcass					Genome-wide association reveals QTL for growth, bone and in vivo carcass traits as assessed by computed tomography in Scottish Blackface lambs	Matika et al., 2016
			QTL	BOA	QTL:95799			QTL	BOA	Bone area	Meat and Carcass					Genome-wide association reveals QTL for growth, bone and in vivo carcass traits as assessed by computed tomography in Scottish Blackface lambs	Matika et al., 2016
			QTL	BDENS	QTL:95805			QTL	BDENS	bone density	Growth					Genome-wide association reveals QTL for growth, bone and in vivo carcass traits as assessed by computed tomography in Scottish Blackface lambs	Matika et al., 2016
			QTL	FATWT	QTL:95820			QTL	FATWT	fat weight in carcass	Meat and Carcass					Genome-wide association reveals QTL for growth, bone and in vivo carcass traits as assessed by computed tomography in Scottish Blackface lambs	Matika et al., 2016
			QTL	FATWT	QTL:95821			QTL	FATWT	fat weight in carcass	Meat and Carcass					Genome-wide association reveals QTL for growth, bone and in vivo carcass traits as assessed by computed tomography in Scottish Blackface lambs	Matika et al., 2016
			QTL	FATWT	QTL:95822			QTL	FATWT	fat weight in carcass	Meat and Carcass					Genome-wide association reveals QTL for growth, bone and in vivo carcass traits as assessed by computed tomography in Scottish Blackface lambs	Matika et al., 2016
			QTL	TFAREA	QTL:95826			QTL	TFAREA	Total fat area	Meat and Carcass					Genome-wide association reveals QTL for growth, bone and in vivo carcass traits as assessed by computed tomography in Scottish Blackface lambs	Matika et al., 2016
			QTL	TFAREA	QTL:95827			QTL	TFAREA	Total fat area	Meat and Carcass					Genome-wide association reveals QTL for growth, bone and in vivo carcass traits as assessed by computed tomography in Scottish Blackface lambs	Matika et al., 2016
			QTL	TFAREA	QTL:95828			QTL	TFAREA	Total fat area	Meat and Carcass					Genome-wide association reveals QTL for growth, bone and in vivo carcass traits as assessed by computed tomography in Scottish Blackface lambs	Matika et al., 2016
			QTL	TFAREA	QTL:95829			QTL	TFAREA	Total fat area	Meat and Carcass					Genome-wide association reveals QTL for growth, bone and in vivo carcass traits as assessed by computed tomography in Scottish Blackface lambs	Matika et al., 2016
			QTL	TFAREA	QTL:95830			QTL	TFAREA	Total fat area	Meat and Carcass					Genome-wide association reveals QTL for growth, bone and in vivo carcass traits as assessed by computed tomography in Scottish Blackface lambs	Matika et al., 2016
			QTL	TFAREA	QTL:95831			QTL	TFAREA	Total fat area	Meat and Carcass					Genome-wide association reveals QTL for growth, bone and in vivo carcass traits as assessed by computed tomography in Scottish Blackface lambs	Matika et al., 2016
			QTL	FATDENS	QTL:95832			QTL	FATDENS	Fat density	Meat and Carcass					Genome-wide association reveals QTL for growth, bone and in vivo carcass traits as assessed by computed tomography in Scottish Blackface lambs	Matika et al., 2016
			QTL	TFAREA	QTL:95838			QTL	TFAREA	Total fat area	Meat and Carcass					Genome-wide association reveals QTL for growth, bone and in vivo carcass traits as assessed by computed tomography in Scottish Blackface lambs	Matika et al., 2016
			QTL	TFAREA	QTL:95839			QTL	TFAREA	Total fat area	Meat and Carcass					Genome-wide association reveals QTL for growth, bone and in vivo carcass traits as assessed by computed tomography in Scottish Blackface lambs	Matika et al., 2016
			QTL	FATDENS	QTL:95840			QTL	FATDENS	Fat density	Meat and Carcass					Genome-wide association reveals QTL for growth, bone and in vivo carcass traits as assessed by computed tomography in Scottish Blackface lambs	Matika et al., 2016
			QTL	FATDENS	QTL:95850			QTL	FATDENS	Fat density	Meat and Carcass					Genome-wide association reveals QTL for growth, bone and in vivo carcass traits as assessed by computed tomography in Scottish Blackface lambs	Matika et al., 2016
			QTL	MDEN	QTL:95862			QTL	MDEN	Muscle density	Meat and Carcass					Genome-wide association reveals QTL for growth, bone and in vivo carcass traits as assessed by computed tomography in Scottish Blackface lambs	Matika et al., 2016
			QTL	MDEN	QTL:95863			QTL	MDEN	Muscle density	Meat and Carcass					Genome-wide association reveals QTL for growth, bone and in vivo carcass traits as assessed by computed tomography in Scottish Blackface lambs	Matika et al., 2016
			QTL	MDEN	QTL:95864			QTL	MDEN	Muscle density	Meat and Carcass					Genome-wide association reveals QTL for growth, bone and in vivo carcass traits as assessed by computed tomography in Scottish Blackface lambs	Matika et al., 2016
			QTL	FECGEN	QTL:16024			QTL	FECGEN	Fecal egg count	Health-Parasite Resistance					Identification of quantitative trait loci affecting resistance to gastrointestinal parasites in a double backcross population of Red Maasai and Dorper sheep.	Silva et al., 2016
			Association	BOA	QTL:95743			Association	BOA	Bone area	Meat and Carcass					Genome-wide association reveals QTL for growth, bone and in vivo carcass traits as assessed by computed tomography in Scottish Blackface lambs	Matika et al., 2016
			Association	TOTBONE	QTL:95756			Association	TOTBONE	Total bone	Meat and Carcass					Genome-wide association reveals QTL for growth, bone and in vivo carcass traits as assessed by computed tomography in Scottish Blackface lambs	Matika et al., 2016
			Association	FATWT	QTL:95757			Association	FATWT	fat weight in carcass	Meat and Carcass					Genome-wide association reveals QTL for growth, bone and in vivo carcass traits as assessed by computed tomography in Scottish Blackface lambs	Matika et al., 2016
			Association	BOA	QTL:95748			Association	BOA	Bone area	Meat and Carcass					Genome-wide association reveals QTL for growth, bone and in vivo carcass traits as assessed by computed tomography in Scottish Blackface lambs	Matika et al., 2016
			Association	TFAREA	QTL:95766			Association	TFAREA	Total fat area	Meat and Carcass					Genome-wide association reveals QTL for growth, bone and in vivo carcass traits as assessed by computed tomography in Scottish Blackface lambs	Matika et al., 2016
			Association	FATWT	QTL:95767			Association	FATWT	fat weight in carcass	Meat and Carcass					Genome-wide association reveals QTL for growth, bone and in vivo carcass traits as assessed by computed tomography in Scottish Blackface lambs	Matika et al., 2016
			Association	BOA	QTL:95746			Association	BOA	Bone area	Meat and Carcass					Genome-wide association reveals QTL for growth, bone and in vivo carcass traits as assessed by computed tomography in Scottish Blackface lambs	Matika et al., 2016
			Association	TFAREA	QTL:95768			Association	TFAREA	Total fat area	Meat and Carcass					Genome-wide association reveals QTL for growth, bone and in vivo carcass traits as assessed by computed tomography in Scottish Blackface lambs	Matika et al., 2016
			Association	FATWT	QTL:95771			Association	FATWT	fat weight in carcass	Meat and Carcass					Genome-wide association reveals QTL for growth, bone and in vivo carcass traits as assessed by computed tomography in Scottish Blackface lambs	Matika et al., 2016
			Association	DRESSING	QTL:95775			Association	DRESSING	Dressing percentage	Meat and Carcass					Genome-wide association reveals QTL for growth, bone and in vivo carcass traits as assessed by computed tomography in Scottish Blackface lambs	Matika et al., 2016
			Association	MF	QTL:14243			Association	MF	Milk fat percentage	Milk	Candidate: 780508 (NCBIgene)	ABCG2	Candidate: 780508 (NCBIgene)	ABCG2	The role of bovine causal genes underlying dairy traits in Spanish Churra sheep	García-Fernández et al., 2011
			Association	MF	QTL:14244			Association	MF	Milk fat percentage	Milk	Candidate: 780508 (NCBIgene)	ABCG2	Candidate: 780508 (NCBIgene)	ABCG2	The role of bovine causal genes underlying dairy traits in Spanish Churra sheep	García-Fernández et al., 2011
			Association	MF	QTL:14245			Association	MF	Milk fat percentage	Milk	Candidate: 780508 (NCBIgene)	ABCG2	Candidate: 780508 (NCBIgene)	ABCG2	The role of bovine causal genes underlying dairy traits in Spanish Churra sheep	García-Fernández et al., 2011
			Association	MY	QTL:14246			Association	MY	Milk Yield	Milk	Candidate: 780508 (NCBIgene)	ABCG2	Candidate: 780508 (NCBIgene)	ABCG2	The role of bovine causal genes underlying dairy traits in Spanish Churra sheep	García-Fernández et al., 2011
			QTL	FECZ	QTL:13843			QTL	FECZ	facial eczema susceptibility	Health-Disease Susceptibility	Candidate: 780508 (NCBIgene)	ABCG2	Candidate: 780508 (NCBIgene)	ABCG2	Cloning, mapping and association studies of the ovine ABCG2 gene with facial eczema disease in sheep	Duncan et al., 2007
			QTL	HCWT	QTL:14283			QTL	HCWT	Hot carcass weight	Meat and Carcass					Mapping Quantitative Trait Loci (QTL) in sheep. III. QTL for carcass composition traits derived from CT scans and aligned with a meta-assembly for sheep and cattle carcass QTL	Cavanagh et al., 2010
			QTL	BW	QTL:14284			QTL	BW	Body weight (slaughter)	Growth					Mapping Quantitative Trait Loci (QTL) in sheep. III. QTL for carcass composition traits derived from CT scans and aligned with a meta-assembly for sheep and cattle carcass QTL	Cavanagh et al., 2010
			QTL	HCWT	QTL:14260			QTL	HCWT	Hot carcass weight	Meat and Carcass					Mapping Quantitative Trait Loci (QTL) in sheep. III. QTL for carcass composition traits derived from CT scans and aligned with a meta-assembly for sheep and cattle carcass QTL	Cavanagh et al., 2010
			QTL	BW	QTL:14261			QTL	BW	Body weight (slaughter)	Growth					Mapping Quantitative Trait Loci (QTL) in sheep. III. QTL for carcass composition traits derived from CT scans and aligned with a meta-assembly for sheep and cattle carcass QTL	Cavanagh et al., 2010
CCR12	Merino	6:37164263-38580198	QTL	TOTBONE	QTL:95778	Merino	6:37164263-38580198	QTL	TOTBONE	Total bone	Meat and Carcass					Genome-wide association reveals QTL for growth, bone and in vivo carcass traits as assessed by computed tomography in Scottish Blackface lambs	Matika et al., 2016
			QTL	TOTBONE	QTL:95779			QTL	TOTBONE	Total bone	Meat and Carcass					Genome-wide association reveals QTL for growth, bone and in vivo carcass traits as assessed by computed tomography in Scottish Blackface lambs	Matika et al., 2016
			QTL	TOTBONE	QTL:95786			QTL	TOTBONE	Total bone	Meat and Carcass					Genome-wide association reveals QTL for growth, bone and in vivo carcass traits as assessed by computed tomography in Scottish Blackface lambs	Matika et al., 2016
			QTL	TOTBONE	QTL:95787			QTL	TOTBONE	Total bone	Meat and Carcass					Genome-wide association reveals QTL for growth, bone and in vivo carcass traits as assessed by computed tomography in Scottish Blackface lambs	Matika et al., 2016
			QTL	BOA	QTL:95792			QTL	BOA	Bone area	Meat and Carcass					Genome-wide association reveals QTL for growth, bone and in vivo carcass traits as assessed by computed tomography in Scottish Blackface lambs	Matika et al., 2016
			QTL	BOA	QTL:95793			QTL	BOA	Bone area	Meat and Carcass					Genome-wide association reveals QTL for growth, bone and in vivo carcass traits as assessed by computed tomography in Scottish Blackface lambs	Matika et al., 2016
			QTL	BOA	QTL:95798			QTL	BOA	Bone area	Meat and Carcass					Genome-wide association reveals QTL for growth, bone and in vivo carcass traits as assessed by computed tomography in Scottish Blackface lambs	Matika et al., 2016
			QTL	BOA	QTL:95799			QTL	BOA	Bone area	Meat and Carcass					Genome-wide association reveals QTL for growth, bone and in vivo carcass traits as assessed by computed tomography in Scottish Blackface lambs	Matika et al., 2016
			QTL	BDENS	QTL:95805			QTL	BDENS	bone density	Growth					Genome-wide association reveals QTL for growth, bone and in vivo carcass traits as assessed by computed tomography in Scottish Blackface lambs	Matika et al., 2016
			QTL	FATWT	QTL:95821			QTL	FATWT	fat weight in carcass	Meat and Carcass					Genome-wide association reveals QTL for growth, bone and in vivo carcass traits as assessed by computed tomography in Scottish Blackface lambs	Matika et al., 2016
			QTL	FATWT	QTL:95822			QTL	FATWT	fat weight in carcass	Meat and Carcass					Genome-wide association reveals QTL for growth, bone and in vivo carcass traits as assessed by computed tomography in Scottish Blackface lambs	Matika et al., 2016
			QTL	TFAREA	QTL:95829			QTL	TFAREA	Total fat area	Meat and Carcass					Genome-wide association reveals QTL for growth, bone and in vivo carcass traits as assessed by computed tomography in Scottish Blackface lambs	Matika et al., 2016
			QTL	TFAREA	QTL:95830			QTL	TFAREA	Total fat area	Meat and Carcass					Genome-wide association reveals QTL for growth, bone and in vivo carcass traits as assessed by computed tomography in Scottish Blackface lambs	Matika et al., 2016
			QTL	TFAREA	QTL:95831			QTL	TFAREA	Total fat area	Meat and Carcass					Genome-wide association reveals QTL for growth, bone and in vivo carcass traits as assessed by computed tomography in Scottish Blackface lambs	Matika et al., 2016
			QTL	FATDENS	QTL:95832			QTL	FATDENS	Fat density	Meat and Carcass					Genome-wide association reveals QTL for growth, bone and in vivo carcass traits as assessed by computed tomography in Scottish Blackface lambs	Matika et al., 2016
			QTL	TFAREA	QTL:95838			QTL	TFAREA	Total fat area	Meat and Carcass					Genome-wide association reveals QTL for growth, bone and in vivo carcass traits as assessed by computed tomography in Scottish Blackface lambs	Matika et al., 2016
			QTL	TFAREA	QTL:95839			QTL	TFAREA	Total fat area	Meat and Carcass					Genome-wide association reveals QTL for growth, bone and in vivo carcass traits as assessed by computed tomography in Scottish Blackface lambs	Matika et al., 2016
			QTL	FATDENS	QTL:95840			QTL	FATDENS	Fat density	Meat and Carcass					Genome-wide association reveals QTL for growth, bone and in vivo carcass traits as assessed by computed tomography in Scottish Blackface lambs	Matika et al., 2016
			QTL	MDEN	QTL:95863			QTL	MDEN	Muscle density	Meat and Carcass					Genome-wide association reveals QTL for growth, bone and in vivo carcass traits as assessed by computed tomography in Scottish Blackface lambs	Matika et al., 2016
			QTL	MDEN	QTL:95864			QTL	MDEN	Muscle density	Meat and Carcass					Genome-wide association reveals QTL for growth, bone and in vivo carcass traits as assessed by computed tomography in Scottish Blackface lambs	Matika et al., 2016
			QTL	FECGEN	QTL:16024			QTL	FECGEN	Fecal egg count	Health-Parasite Resistance					Identification of quantitative trait loci affecting resistance to gastrointestinal parasites in a double backcross population of Red Maasai and Dorper sheep.	Silva et al., 2016
			Association	BOA	QTL:95751			Association	BOA	Bone area	Meat and Carcass					Genome-wide association reveals QTL for growth, bone and in vivo carcass traits as assessed by computed tomography in Scottish Blackface lambs	Matika et al., 2016
			Association	TOTBONE	QTL:95762			Association	TOTBONE	Total bone	Meat and Carcass					Genome-wide association reveals QTL for growth, bone and in vivo carcass traits as assessed by computed tomography in Scottish Blackface lambs	Matika et al., 2016
			QTL	FECZ	QTL:13843			QTL	FECZ	facial eczema susceptibility	Health-Disease Susceptibility	Candidate: 780508 (NCBIgene)	ABCG2	Candidate: 780508 (NCBIgene)	ABCG2	Cloning, mapping and association studies of the ovine ABCG2 gene with facial eczema disease in sheep	Duncan et al., 2007
			Association	BOA	QTL:95747			Association	BOA	Bone area	Meat and Carcass					Genome-wide association reveals QTL for growth, bone and in vivo carcass traits as assessed by computed tomography in Scottish Blackface lambs	Matika et al., 2016
			Association	FATWT	QTL:95772			Association	FATWT	fat weight in carcass	Meat and Carcass					Genome-wide association reveals QTL for growth, bone and in vivo carcass traits as assessed by computed tomography in Scottish Blackface lambs	Matika et al., 2016
			QTL	BW	QTL:13934			QTL	BW	Body weight (83 weeks)	Growth					Mapping Quantitative Trait Loci (QTL) in Sheep. II. Meta-assembly and identification of novel QTL for milk production traits in sheep.	Raadsma et al., 2009
			QTL	ADG	QTL:13950			QTL	ADG		Growth					Mapping Quantitative Trait Loci (QTL) in Sheep. II. Meta-assembly and identification of novel QTL for milk production traits in sheep.	Raadsma et al., 2009
			QTL	HCWT	QTL:14283			QTL	HCWT	Hot carcass weight	Meat and Carcass					Mapping Quantitative Trait Loci (QTL) in sheep. III. QTL for carcass composition traits derived from CT scans and aligned with a meta-assembly for sheep and cattle carcass QTL	Cavanagh et al., 2010
			QTL	BW	QTL:14284			QTL	BW	Body weight (slaughter)	Growth					Mapping Quantitative Trait Loci (QTL) in sheep. III. QTL for carcass composition traits derived from CT scans and aligned with a meta-assembly for sheep and cattle carcass QTL	Cavanagh et al., 2010
			QTL	HCWT	QTL:14260			QTL	HCWT	Hot carcass weight	Meat and Carcass					Mapping Quantitative Trait Loci (QTL) in sheep. III. QTL for carcass composition traits derived from CT scans and aligned with a meta-assembly for sheep and cattle carcass QTL	Cavanagh et al., 2010
			QTL	BW	QTL:14261			QTL	BW	Body weight (slaughter)	Growth					Mapping Quantitative Trait Loci (QTL) in sheep. III. QTL for carcass composition traits derived from CT scans and aligned with a meta-assembly for sheep and cattle carcass QTL	Cavanagh et al., 2010
CCR16	Merino	11:26512466-26939891	QTL	PY	QTL:16019	Merino	11:26512466-26939891	QTL	PY	Milk protein yield	Milk					Mapping quantitative trait loci (QTL) in sheep. IV. Analysis of lactation persistency and extended lactation traits in sheep	Jonas et al., 2011
			QTL	LATRICH_2	QTL:12901			QTL	LATRICH_2	Trichostrongylus adult and larva count	Health-Parasite Resistance					Discovery of quantitative trait loci for resistance to parasitic nematode infection in sheep: I. Analysis of outcross pedigrees.	Crawford et al., 2006
			QTL	INTFAT	QTL:14298			QTL	INTFAT	Internal fat amount	Meat and Carcass					Mapping Quantitative Trait Loci (QTL) in sheep. III. QTL for carcass composition traits derived from CT scans and aligned with a meta-assembly for sheep and cattle carcass QTL	Cavanagh et al., 2010
			QTL	MYPERS	QTL:16018			QTL	MYPERS	Milk yield persistency	Milk					Mapping quantitative trait loci (QTL) in sheep. IV. Analysis of lactation persistency and extended lactation traits in sheep	Jonas et al., 2011
			QTL	MY	QTL:16017			QTL	MY	Milk Yield	Milk					Mapping quantitative trait loci (QTL) in sheep. IV. Analysis of lactation persistency and extended lactation traits in sheep	Jonas et al., 2011
			QTL	HCWT	QTL:14296			QTL	HCWT	Hot carcass weight	Meat and Carcass					Mapping Quantitative Trait Loci (QTL) in sheep. III. QTL for carcass composition traits derived from CT scans and aligned with a meta-assembly for sheep and cattle carcass QTL	Cavanagh et al., 2010
			QTL	BW	QTL:14297			QTL	BW	Body weight (slaughter)	Growth					Mapping Quantitative Trait Loci (QTL) in sheep. III. QTL for carcass composition traits derived from CT scans and aligned with a meta-assembly for sheep and cattle carcass QTL	Cavanagh et al., 2010
			QTL	JAWL	QTL:13802			QTL	JAWL	Jaw length	Meat and Carcass					Mapping quantitative trait Loci underlying fitness-related traits in a free-living sheep population.	Beraldi et al., 2007
			QTL	JAWL	QTL:14178			QTL	JAWL	Jaw length	Meat and Carcass					Mapping quantitative trait loci in a wild population using linkage and linkage disequilibrium analyses.	Hernández-Sánchez et al., 2010
			QTL	MPUFA	QTL:13896			QTL	MPUFA	Milk polyunsaturated fatty acid content	Milk					The identification of QTL that affect the fatty acid composition of milk on sheep chromosome 11.	García-Fernández et al., 2010
CCR17	Merino	15:74618189-74636302	QTL	HLEGL	QTL:13798	Merino	15:74618189-74636302	QTL	HLEGL	Hind leg length	Meat and Carcass					Mapping quantitative trait Loci underlying fitness-related traits in a free-living sheep population.	Beraldi et al., 2007
			QTL	SL	QTL:12917			QTL	SL	Staple Length	Wool					QTL detection with DNA markers for wool traits in a sheep backcross Sarda x Lacaune resource population	D. Allain et al., 2006
CCR18	Merino	25:7356301-7821104	QTL	SL	QTL:14016	Merino	25:7356301-7821104	QTL	SL	Staple Length	Wool					Assessment of genetic variation explained by markers for wool traits in sheep via a segment mapping approach	Ponz et al., 2001
			QTL	MFDIAM	QTL:14018			QTL	MFDIAM	Mean fiber diameter	Wool					Assessment of genetic variation explained by markers for wool traits in sheep via a segment mapping approach	Ponz et al., 2001
			QTL	CVFD_PRI	QTL:14021			QTL	CVFD_PRI	Primary fiber diameter coefficient of variance	Wool					Assessment of genetic variation explained by markers for wool traits in sheep via a segment mapping approach	Ponz et al., 2001
			QTL	TESW	QTL:12925			QTL	TESW	Testes weight	Reproduction	Candidate: 101117046 (NCBIgene)	ZP4	Candidate: 101117046 (NCBIgene)	ZP4	QTL for testis size in ram lambs as an indicator of ovulation rate in an Indonesian Thin Tail by Merino resource flock	K. Fullard et al., 2006
			QTL	MF	QTL:14010			QTL	MF	Milk fat percentage	Milk					Mapping Quantitative Trait Loci (QTL) in Sheep. II. Meta-assembly and identification of novel QTL for milk production traits in sheep.	Raadsma et al., 2009
			QTL	UYC	QTL:14013			QTL	UYC	Useful yield content	Wool					Mapping Quantitative Trait Loci (QTL) in Sheep. II. Meta-assembly and identification of novel QTL for milk production traits in sheep.	Raadsma et al., 2009
			QTL	GFW	QTL:12913			QTL	GFW	Greasy fleece weight	Wool					QTL detection with DNA markers for wool traits in a sheep backcross Sarda x Lacaune resource population	Allain et al., 2006
			QTL	CVFD_PRI	QTL:12915			QTL	CVFD_PRI	Primary fiber diameter coefficient of variance	Wool					QTL detection with DNA markers for wool traits in a sheep backcross Sarda x Lacaune resource population	D. Allain et al., 2006
			QTL	SL	QTL:12919			QTL	SL	Staple Length	Wool	Candidate: 7040 (NCBIgene)	TGFB1			QTL detection with DNA markers for wool traits in a sheep backcross Sarda x Lacaune resource population	D. Allain et al., 2006
