# Supplementary material for: High-resolution analysis of selection sweeps identified between fine-wool Merino and coarse-wool Churra sheep breeds
Source: Genet Sel Evol. 2017 Nov 7;49:81. doi: 10.1186/s12711-017-0354-x (PMC5674817; doi:10.1186/s12711-017-0354-x)
Supplement: Supplementary file 17 — Additional file 17: Table S13. Results of the four selection sweep mapping analyses between Spanish Merino and Spanish Churra sheep as a validation procedure. The selection signals identified by genetic differentiation (F ST), reduction of heterozygosity (ObsHtz), and haplotype-based methods (hapFLK andn XP-EHH) were labeled following the same criteria as for the core analyses between Australian Merino and Spanish Churra breeds. [file 12711_2017_354_MOESM17_ESM.xlsx]

## Sheet: Additional file 17  Table S13
Additional file 17 for “High resolution analysis of selection sweeps identified between fine-wool Merino and coarse-wool Churra sheep breeds”
Authors: Beatriz Gutiérrez-Gil, Cristina Esteban-Blanco, Pamela Wiener, Praveen Krishna Chitneedi, Aroa Suarez-Vega, Juan-José Arranz
Additional file 17: Table S13. Results of the four selection sweep mapping analyses performed in the present study between Spanish Merino and Spanish Churra sheep as a validation procedure. The selection signals identified by genetic differentiation (FST), reduction of heterozygosity (ObsHtz), and haplotype-based methods (hapFLK andn XP-EHH) were labeled following the same criteria than for the c…
Type of Analysis	Analysis	SS-Individual Method	Chromosome	Start Marker	Start Position	End Marker	End Position	Length (Mb)	Most extreme XPEHH value (1)
Individual marker-Sliding windows	FST	FST(SpanishMer20-Chu20)-SS1	1	OAR1_77317272.1	72312738	OAR1_77610483.1	72536561	0.223823
Individual marker-Sliding windows	FST	FST(SpanishMer20-Chu20)-SS2	1	s47989.1	118821440
Individual marker-Sliding windows	FST	FST(SpanishMer20-Chu20)-SS3	2	OAR2_21227462.1	20845627	OAR2_21347690.1	20956866	0.111239
Individual marker-Sliding windows	FST	FST(SpanishMer20-Chu20)-SS4	2	s31618.1	52177597	OAR2_56623917.1	52790093	0.612496
Individual marker-Sliding windows	FST	FST(SpanishMer20-Chu20)-SS5	2	OAR2_56982765.1	53157157	s12424.1	53415584	0.258427
Individual marker-Sliding windows	FST	FST(SpanishMer20-Chu20)-SS6	3	s15797.1	110770412
Individual marker-Sliding windows	FST	FST(SpanishMer20-Chu20)-SS7	3	OAR3_161753785.1	151433388	OAR3_162231144.1	151778900	0.345512
Individual marker-Sliding windows	FST	FST(SpanishMer20-Chu20)-SS8	3	OAR3_163417415.1	152855288	OAR3_163423519.1	152861310	0.006022
Individual marker-Sliding windows	FST	FST(SpanishMer20-Chu20)-SS9	3	OAR3_215684234.1	200438307	OAR3_215849996.1	200608549	0.170242
Individual marker-Sliding windows	FST	FST(SpanishMer20-Chu20)-SS10	3	s42477.1	200820656	OAR3_216165679.1	200936964	0.116308
Individual marker-Sliding windows	FST	FST(SpanishMer20-Chu20)-SS11	3	s43578.1	213806251	s26777.1	213906966	0.100715
Individual marker-Sliding windows	FST	FST(SpanishMer20-Chu20)-SS12	4	DU296694_531.1	34334346	OAR4_36621401.1	34682241	0.347895
Individual marker-Sliding windows	FST	FST(SpanishMer20-Chu20)-SS13	5	s07760.1	48542827	OAR5_52859122.1	48600593	0.057766
Individual marker-Sliding windows	FST	FST(SpanishMer20-Chu20)-SS14	5	OAR5_90286054_X.1	82166580	OAR5_90387430.1	82270645	0.104065
Individual marker-Sliding windows	FST	FST(SpanishMer20-Chu20)-SS15	8	OAR8_18167357.1	16284408	OAR8_18319939.1	16445482	0.161074
Individual marker-Sliding windows	FST	FST(SpanishMer20-Chu20)-SS16	8	OAR8_19317436.1	17384657	OAR8_19634473.1	17512232	0.127575
Individual marker-Sliding windows	FST	FST(SpanishMer20-Chu20)-SS17	8	OAR8_35424958.1	32597356
Individual marker-Sliding windows	FST	FST(SpanishMer20-Chu20)-SS18	8	s54464.1	32824265	OAR8_35876031.1	33029464	0.205199
Individual marker-Sliding windows	FST	FST(SpanishMer20-Chu20)-SS19	8	s59431.1	34386893	OAR8_37162489_X.1	34530651	0.143758
Individual marker-Sliding windows	FST	FST(SpanishMer20-Chu20)-SS20	8	OAR8_37524612.1	34879590
Individual marker-Sliding windows	FST	FST(SpanishMer20-Chu20)-SS21	8	OAR8_38146768_X.1	35501480
Individual marker-Sliding windows	FST	FST(SpanishMer20-Chu20)-SS22	8	OAR8_39878458.1	37103576	OAR8_40038720.1	37272993	0.169417
Individual marker-Sliding windows	FST	FST(SpanishMer20-Chu20)-SS23	8	s65675.1	54187572	OAR8_58134022.1	54236077	0.048505
Individual marker-Sliding windows	FST	FST(SpanishMer20-Chu20)-SS24	10	OAR10_30038002.1	30004053	OAR10_30205238.1	30157078	0.153025
Individual marker-Sliding windows	FST	FST(SpanishMer20-Chu20)-SS25	10	OAR10_59098317.1	57926741
Individual marker-Sliding windows	FST	FST(SpanishMer20-Chu20)-SS26	13	s31697.1	37256109	s74098.1	37754229	0.49812
Individual marker-Sliding windows	FST	FST(SpanishMer20-Chu20)-SS27	13	OAR13_67687804.1	62549951
Individual marker-Sliding windows	FST	FST(SpanishMer20-Chu20)-SS28	13	OAR13_67857725.1	62721325	s12884.1	62857560	0.136235
Individual marker-Sliding windows	FST	FST(SpanishMer20-Chu20)-SS29	13	OAR13_68528151.1	63454296	OAR13_68599070.1	63529060	0.074764
Individual marker-Sliding windows	FST	FST(SpanishMer20-Chu20)-SS30	13	OAR13_68959441.1	63881639	s62669.1	64345635	0.463996
Individual marker-Sliding windows	FST	FST(SpanishMer20-Chu20)-SS31	13	OAR13_74559954.1	69298900	s53072.1	69389101	0.090201
Individual marker-Sliding windows	FST	FST(SpanishMer20-Chu20)-SS32	13	OAR13_74948343.1	69666102
Individual marker-Sliding windows	FST	FST(SpanishMer20-Chu20)-SS33	15	OAR15_39455157.1	37596413	OAR15_39506759.1	37655916	0.059503
Individual marker-Sliding windows	FST	FST(SpanishMer20-Chu20)-SS34	16	OAR16_42131900.1	38822916	s33178.1	38899653	0.076737
Individual marker-Sliding windows	FST	FST(SpanishMer20-Chu20)-SS35	18	OAR18_41636541.1	39132198	OAR18_41679906.1	39178381	0.046183
Individual marker-Sliding windows	FST	FST(SpanishMer20-Chu20)-SS36	19	s60019.1	464908	OAR19_453126.1	666644	0.201736
Individual marker-Sliding windows	FST	FST(SpanishMer20-Chu20)-SS37	19	OAR19_621419.1	838481	OAR19_680042.1	897376	0.058895
Individual marker-Sliding windows	FST	FST(SpanishMer20-Chu20)-SS38	19	OAR19_1011202.1	1096765
Individual marker-Sliding windows	FST	FST(SpanishMer20-Chu20)-SS39	20	OAR20_10283256.1	10141911	s12553.1	10294757	0.152846
Individual marker-Sliding windows	ObsHtz	Churra20-ObsHtz-SS1	1	OAR1_61996477.1	58760062	OAR1_74269595.1	69657697	10.8976
Individual marker-Sliding windows	ObsHtz	Churra20-ObsHtz-SS2	1	s23515.1	127556461	OAR1_138302052.1	127642232	0.085771
Individual marker-Sliding windows	ObsHtz	Churra20-ObsHtz-SS3	1	s25306.1	188948824
Individual marker-Sliding windows	ObsHtz	Churra20-ObsHtz-SS4	1	OAR2_29709813.1	28670127
Individual marker-Sliding windows	ObsHtz	Churra20-ObsHtz-SS5	2	OAR2_30047130.1	29002361	OAR2_30130398.1	29070544	0.068183
Individual marker-Sliding windows	ObsHtz	Churra20-ObsHtz-SS6	2	OAR2_55493630_X.1	51898098	OAR2_56753503.1	52924011	1.02591
Individual marker-Sliding windows	ObsHtz	Churra20-ObsHtz-SS7	2	OAR2_57526461.1	53528684	OAR2_57561444_X.1	53563082	0.034398
Individual marker-Sliding windows	ObsHtz	Churra20-ObsHtz-SS8	2	OAR2_91047526.1	85589367
Individual marker-Sliding windows	ObsHtz	Churra20-ObsHtz-SS9	2	OAR2_130215973.1	121796989
Individual marker-Sliding windows	ObsHtz	Churra20-ObsHtz-SS10	2	OAR2_130303058.1	122001925	OAR2_130761692.1	122429181	0.427256
Individual marker-Sliding windows	ObsHtz	Churra20-ObsHtz-SS11	2	OAR2_180650246.1	170389751	s62032.1	170563260	0.173509
Individual marker-Sliding windows	ObsHtz	Churra20-ObsHtz-SS12	2	OAR2_193444466_X.1	182607165
Individual marker-Sliding windows	ObsHtz	Churra20-ObsHtz-SS13	2	OAR2_203995836.1	192473907	s03092.1	192624809	0.150902
Individual marker-Sliding windows	ObsHtz	Churra20-ObsHtz-SS14	2	OAR2_210597352.1	198928938
Individual marker-Sliding windows	ObsHtz	Churra20-ObsHtz-SS15	2	s01865.1	233220004
Individual marker-Sliding windows	ObsHtz	Churra20-ObsHtz-SS16	2	s01478.1	233429712
Individual marker-Sliding windows	ObsHtz	Churra20-ObsHtz-SS17	2	OAR2_249705721.1	236541718
Individual marker-Sliding windows	ObsHtz	Churra20-ObsHtz-SS18	2	s55718.1	236708984
Individual marker-Sliding windows	ObsHtz	Churra20-ObsHtz-SS19	2	s19317.1	238602466	OAR2_252085914.1	238675170	0.072704
Individual marker-Sliding windows	ObsHtz	Churra20-ObsHtz-SS20	2	OAR2_252329643.1	238899861	s00861.1	238991301	0.09144
Individual marker-Sliding windows	ObsHtz	Churra20-ObsHtz-SS21	2	s58181.1	239908885
Individual marker-Sliding windows	ObsHtz	Churra20-ObsHtz-SS22	2	s68726.1	240647987	s10651.1	240684120	0.036133
Individual marker-Sliding windows	ObsHtz	Churra20-ObsHtz-SS23	3	OAR3_34567488.1	32230027
Individual marker-Sliding windows	ObsHtz	Churra20-ObsHtz-SS24	3	OAR3_163254074.1	152710429
Individual marker-Sliding windows	ObsHtz	Churra20-ObsHtz-SS25	3	s59796.1	170654689	OAR3_183274836.1	170673459	0.01877
Individual marker-Sliding windows	ObsHtz	Churra20-ObsHtz-SS26	3	OAR3_196791000.1	182778735
Individual marker-Sliding windows	ObsHtz	Churra20-ObsHtz-SS27	3	OAR3_215388270.1	200218730
Individual marker-Sliding windows	ObsHtz	Churra20-ObsHtz-SS28	3	OAR3_216195806.1	200967349	OAR3_216258156.1	201006299	0.03895
Individual marker-Sliding windows	ObsHtz	Churra20-ObsHtz-SS29	3	OAR3_231138606.1	213237534
Individual marker-Sliding windows	ObsHtz	Churra20-ObsHtz-SS30	3	s66905.1	213490470	s56918.1	213524510	0.03404
Individual marker-Sliding windows	ObsHtz	Churra20-ObsHtz-SS31	4	OAR4_11306223.1	11161749
Individual marker-Sliding windows	ObsHtz	Churra20-ObsHtz-SS32	4	s38106.1	26734391	OAR4_28249856.1	26852307	0.117916
Individual marker-Sliding windows	ObsHtz	Churra20-ObsHtz-SS33	4	OAR4_51489408.1	48669962
Individual marker-Sliding windows	ObsHtz	Churra20-ObsHtz-SS34	4	OAR4_88814242.1	83511349
Individual marker-Sliding windows	ObsHtz	Churra20-ObsHtz-SS35	4	OAR4_108108987.1	101594537	OAR4_108509165_X.1	101928976	0.334439
Individual marker-Sliding windows	ObsHtz	Churra20-ObsHtz-SS36	5	OAR5_25528619.1	22804381
Individual marker-Sliding windows	ObsHtz	Churra20-ObsHtz-SS37	5	OAR5_82439479.1	74878133	OAR5_82450402.1	74889448	0.011315
Individual marker-Sliding windows	ObsHtz	Churra20-ObsHtz-SS38	5	OAR5_82642729.1	75057935	OAR5_82651741.1	75066775	0.00884
Individual marker-Sliding windows	ObsHtz	Churra20-ObsHtz-SS39	5	OAR5_90054407.1	81923904	OAR5_90101899.1	81977243	0.053339
Individual marker-Sliding windows	ObsHtz	Churra20-ObsHtz-SS40	5	OAR5_94065910.1	85854832
Individual marker-Sliding windows	ObsHtz	Churra20-ObsHtz-SS41	6	OAR6_26927518_X.1	23546786
Individual marker-Sliding windows	ObsHtz	Churra20-ObsHtz-SS42	6	OAR6_46455936.1	41710591
Individual marker-Sliding windows	ObsHtz	Churra20-ObsHtz-SS43	6	OAR6_67376317.1	61138606	OAR6_67431101.1	61200595	0.061989
Individual marker-Sliding windows	ObsHtz	Churra20-ObsHtz-SS44	6	OAR6_90873545.1	83120387	OAR6_90956682.1	83206403	0.086016
Individual marker-Sliding windows	ObsHtz	Churra20-ObsHtz-SS45	7	OAR7_55075040.1	49719850
Individual marker-Sliding windows	ObsHtz	Churra20-ObsHtz-SS46	8	s21158.1	31602936	OAR8_34485708.1	31699257	0.096321
Individual marker-Sliding windows	ObsHtz	Churra20-ObsHtz-SS47	8	s20065.1	32159065
Individual marker-Sliding windows	ObsHtz	Churra20-ObsHtz-SS48	8	OAR8_35550198.1	32711834	OAR8_35827974.1	32979538	0.267704
Individual marker-Sliding windows	ObsHtz	Churra20-ObsHtz-SS49	8	OAR8_53119810.1	49560934
Individual marker-Sliding windows	ObsHtz	Churra20-ObsHtz-SS50	9	OAR9_31291712.1	29904501
Individual marker-Sliding windows	ObsHtz	Churra20-ObsHtz-SS51	9	OAR9_72434220.1	68406353	OAR9_72530436.1	68500862	0.094509
Individual marker-Sliding windows	ObsHtz	Churra20-ObsHtz-SS52	10	OAR10_13904809.1	15163681
Individual marker-Sliding windows	ObsHtz	Churra20-ObsHtz-SS53	10	s73743.1	16059490
Individual marker-Sliding windows	ObsHtz	Churra20-ObsHtz-SS54	10	OAR10_17594521.1	18527240
Individual marker-Sliding windows	ObsHtz	Churra20-ObsHtz-SS55	10	s26304.1	19399049	s45296.1	19465704	0.066655
Individual marker-Sliding windows	ObsHtz	Churra20-ObsHtz-SS56	10	s16014.1	19637375	OAR10_18981375.1	19700851	0.063476
Individual marker-Sliding windows	ObsHtz	Churra20-ObsHtz-SS57	10	OAR10_28665836.1	28653747	OAR10_28727766.1	28709417	0.05567
Individual marker-Sliding windows	ObsHtz	Churra20-ObsHtz-SS58	10	OAR10_29722772.1	29688513
Individual marker-Sliding windows	ObsHtz	Churra20-ObsHtz-SS59	10	OAR10_29978908.1	29947045
Individual marker-Sliding windows	ObsHtz	Churra20-ObsHtz-SS60	10	s37825.1	85945048	s74408.1	86024094	0.079046
Individual marker-Sliding windows	ObsHtz	Churra20-ObsHtz-SS61	10	DU455689_544.1	86268830
Individual marker-Sliding windows	ObsHtz	Churra20-ObsHtz-SS62	11	OAR11_42706416.1	40220917
Individual marker-Sliding windows	ObsHtz	Churra20-ObsHtz-SS63	12	OAR12_20263016.1	17379635
Individual marker-Sliding windows	ObsHtz	Churra20-ObsHtz-SS64	12	OAR12_20499974.1	17617851
Individual marker-Sliding windows	ObsHtz	Churra20-ObsHtz-SS65	12	s30614.1	58090214	OAR12_64628319.1	58250035	0.159821
Individual marker-Sliding windows	ObsHtz	Churra20-ObsHtz-SS66	13	OAR13_49150643.1	45828121	OAR13_49237181.1	45914545	0.086424
Individual marker-Sliding windows	ObsHtz	Churra20-ObsHtz-SS67	13	OAR13_67687804.1	62549951
Individual marker-Sliding windows	ObsHtz	Churra20-ObsHtz-SS68	13	OAR13_80012567.1	74302867
Individual marker-Sliding windows	ObsHtz	Churra20-ObsHtz-SS69	15	OAR15_11746320.1	11797318	OAR15_11778538.1	11840982	0.043664
Individual marker-Sliding windows	ObsHtz	Churra20-ObsHtz-SS70	15	OAR15_14869477.1	14771330	OAR15_14960338.1	14863421	0.092091
Individual marker-Sliding windows	ObsHtz	Churra20-ObsHtz-SS71	15	OAR15_21007781.1	20125491	OAR15_20965979.1	20165415	0.039924
Individual marker-Sliding windows	ObsHtz	Churra20-ObsHtz-SS72	15	s45350.1	20676651	OAR15_21599853.1	20687794	0.011143
Individual marker-Sliding windows	ObsHtz	Churra20-ObsHtz-SS73	15	OAR15_21781120.1	20857892
Individual marker-Sliding windows	ObsHtz	Churra20-ObsHtz-SS74	15	s74571.1	35259447	OAR15_37466891.1	35619819	0.360372
Individual marker-Sliding windows	ObsHtz	Churra20-ObsHtz-SS75	15	s04929.1	38783210	s23435.1	38930761	0.147551
Individual marker-Sliding windows	ObsHtz	Churra20-ObsHtz-SS76	15	OAR15_59275170.1	53934173
Individual marker-Sliding windows	ObsHtz	Churra20-ObsHtz-SS77	16	OAR16_13527056.1	12453059	OAR16_13597726.1	12523192	0.070133
Individual marker-Sliding windows	ObsHtz	Churra20-ObsHtz-SS78	16	s32628.1	70139073	s59572.1	70250297	0.111224
Individual marker-Sliding windows	ObsHtz	Churra20-ObsHtz-SS79	16	s45053.1	70559566	OARUn.54_510669.1	70664506	0.10494
Individual marker-Sliding windows	ObsHtz	Churra20-ObsHtz-SS80	16	s23127.1	71073518
Individual marker-Sliding windows	ObsHtz	Churra20-ObsHtz-SS81	17	s47312.1	16976407
Individual marker-Sliding windows	ObsHtz	Churra20-ObsHtz-SS82	17	s11162.1	21145424
Individual marker-Sliding windows	ObsHtz	Churra20-ObsHtz-SS83	17	OAR17_64889221.1	59447245
Individual marker-Sliding windows	ObsHtz	Churra20-ObsHtz-SS84	17	s56877.1	65662344	s20108.1	65695441	0.033097
Individual marker-Sliding windows	ObsHtz	Churra20-ObsHtz-SS85	18	s33089.1	19544332	OAR18_20279562.1	19807562	0.26323
Individual marker-Sliding windows	ObsHtz	Churra20-ObsHtz-SS86	18	OAR18_45074595.1	42373827
Individual marker-Sliding windows	ObsHtz	Churra20-ObsHtz-SS87	18	s31873.1	46586061
Individual marker-Sliding windows	ObsHtz	Churra20-ObsHtz-SS88	19	s25802.1	51256676
Individual marker-Sliding windows	ObsHtz	Churra20-ObsHtz-SS89	19	s31258.1	56447825
Individual marker-Sliding windows	ObsHtz	Churra20-ObsHtz-SS90	20	s65224.1	32121995	s62346.1	32251195	0.1292
Individual marker-Sliding windows	ObsHtz	Churra20-ObsHtz-SS91	20	OAR20_44626939.1	41013355
Individual marker-Sliding windows	ObsHtz	Churra20-ObsHtz-SS92	20	s22896.1	50049890	s35415.1	50168956	0.119066
Individual marker-Sliding windows	ObsHtz	Churra20-ObsHtz-SS93	21	s36362.1	9135783
Individual marker-Sliding windows	ObsHtz	Churra20-ObsHtz-SS94	21	OAR21_10702527.1	9308676
Individual marker-Sliding windows	ObsHtz	Churra20-ObsHtz-SS95	22	OAR22_52646185.1	47145948
Individual marker-Sliding windows	ObsHtz	Churra20-ObsHtz-SS96	24	s34101.1	16957079
Individual marker-Sliding windows	ObsHtz	Churra20-ObsHtz-SS97	24	s41614.1	17133716	s60009.1	17253902	0.120186
Individual marker-Sliding windows	ObsHtz	SpanishMerino20-ObsHtz-SS1	2	OAR2_29709813.1	28670127	OAR2_32488031.1	31312523	2.6424
Individual marker-Sliding windows	ObsHtz	SpanishMerino20-ObsHtz-SS2	2	OAR2_77568893.1	72769457	OAR2_77690140.1	72875158	0.105701
Individual marker-Sliding windows	ObsHtz	SpanishMerino20-ObsHtz-SS3	2	s67530.1	149720801
Individual marker-Sliding windows	ObsHtz	SpanishMerino20-ObsHtz-SS4	2	OAR2_244597797.1	231611560
Individual marker-Sliding windows	ObsHtz	SpanishMerino20-ObsHtz-SS5	2	s04256.1	238395201	OAR2_252085914.1	238675170	0.279969
Individual marker-Sliding windows	ObsHtz	SpanishMerino20-ObsHtz-SS6	2	s05610.1	238831242
Individual marker-Sliding windows	ObsHtz	SpanishMerino20-ObsHtz-SS7	2	s58181.1	239908885	s10651.1	240684120	0.775235
Individual marker-Sliding windows	ObsHtz	SpanishMerino20-ObsHtz-SS8	3	OAR3_30207698.1	27979457	OAR3_30291897.1	28069646	0.090189
Individual marker-Sliding windows	ObsHtz	SpanishMerino20-ObsHtz-SS9	3	OAR3_34209284.1	31865602
Individual marker-Sliding windows	ObsHtz	SpanishMerino20-ObsHtz-SS10	3	OAR3_36971465.1	34550812
Individual marker-Sliding windows	ObsHtz	SpanishMerino20-ObsHtz-SS11	3	DU408817_431.1	205405234
Individual marker-Sliding windows	ObsHtz	SpanishMerino20-ObsHtz-SS12	3	s65074.1	213086338
Individual marker-Sliding windows	ObsHtz	SpanishMerino20-ObsHtz-SS13	4	OAR4_16753366.1	16508682	OAR4_16956138.1	16715645	0.206963
Individual marker-Sliding windows	ObsHtz	SpanishMerino20-ObsHtz-SS14	4	OAR4_32150163.1	30585730
Individual marker-Sliding windows	ObsHtz	SpanishMerino20-ObsHtz-SS15	4	OAR4_37023313.1	34975885
Individual marker-Sliding windows	ObsHtz	SpanishMerino20-ObsHtz-SS16	4	OAR4_43599029.1	41327021	OAR4_43591576.1	41333043	0.006022
Individual marker-Sliding windows	ObsHtz	SpanishMerino20-ObsHtz-SS17	4	OAR4_108462226.1	101878155
Individual marker-Sliding windows	ObsHtz	SpanishMerino20-ObsHtz-SS18	5	OAR5_22276454.1	19578404
Individual marker-Sliding windows	ObsHtz	SpanishMerino20-ObsHtz-SS19	5	OAR5_39576663.1	35886244	s32565.1	36059582	0.173338
Individual marker-Sliding windows	ObsHtz	SpanishMerino20-ObsHtz-SS20	5	OAR5_40166532_X.1	36419513	s24365.1	36459832	0.040319
Individual marker-Sliding windows	ObsHtz	SpanishMerino20-ObsHtz-SS21	5	OAR5_112081237.1	103013645
Individual marker-Sliding windows	ObsHtz	SpanishMerino20-ObsHtz-SS22	6	OAR6_1248395.1	1134172
Individual marker-Sliding windows	ObsHtz	SpanishMerino20-ObsHtz-SS23	6	OAR6_26894928.1	23513823
Individual marker-Sliding windows	ObsHtz	SpanishMerino20-ObsHtz-SS24	6	s55268.1	35970708	s43499.1	36008443	0.037735
Individual marker-Sliding windows	ObsHtz	SpanishMerino20-ObsHtz-SS25	6	OAR6_42484920_X.1	38214088	OAR6_42528741.1	38255467	0.041379
Individual marker-Sliding windows	ObsHtz	SpanishMerino20-ObsHtz-SS26	6	OAR6_42834740.1	38481174
Individual marker-Sliding windows	ObsHtz	SpanishMerino20-ObsHtz-SS27	6	OAR6_49878575.1	44950513
Individual marker-Sliding windows	ObsHtz	SpanishMerino20-ObsHtz-SS28	7	s32988.1	32165339	s12695.1	32198634	0.033295
Individual marker-Sliding windows	ObsHtz	SpanishMerino20-ObsHtz-SS29	7	OAR7_91692431.1	84226685
Individual marker-Sliding windows	ObsHtz	SpanishMerino20-ObsHtz-SS30	8	OAR8_18362837.1	16492038	OAR8_18904554.1	16975578	0.48354
Individual marker-Sliding windows	ObsHtz	SpanishMerino20-ObsHtz-SS31	8	OAR8_33710104.1	30994440	OAR8_33803588.1	31095686	0.101246
Individual marker-Sliding windows	ObsHtz	SpanishMerino20-ObsHtz-SS32	8	OAR8_34406827.1	31613551	OAR8_34485708.1	31699257	0.085706
Individual marker-Sliding windows	ObsHtz	SpanishMerino20-ObsHtz-SS33	8	s20065.1	32159065
Individual marker-Sliding windows	ObsHtz	SpanishMerino20-ObsHtz-SS34	8	OAR8_35153882.1	32363922	OAR8_36117636.1	33256716	0.892794
Individual marker-Sliding windows	ObsHtz	SpanishMerino20-ObsHtz-SS35	8	OAR8_56166924.1	52246161	DU180057_302.1	52278522	0.032361
Individual marker-Sliding windows	ObsHtz	SpanishMerino20-ObsHtz-SS36	8	OAR8_64247515.1	59597770
Individual marker-Sliding windows	ObsHtz	SpanishMerino20-ObsHtz-SS37	10	s69376.1	11273433
Individual marker-Sliding windows	ObsHtz	SpanishMerino20-ObsHtz-SS38	10	s56504.1	19228094	OAR10_18630182.1	19347073	0.118979
Individual marker-Sliding windows	ObsHtz	SpanishMerino20-ObsHtz-SS39	10	OAR10_44569028.1	43959538	OAR10_44765349.1	44171258	0.21172
Individual marker-Sliding windows	ObsHtz	SpanishMerino20-ObsHtz-SS40	10	OAR10_45000811.1	44430609	OAR10_45065959.1	44478686	0.048077
Individual marker-Sliding windows	ObsHtz	SpanishMerino20-ObsHtz-SS41	10	OAR10_52993730.1	51963704
Individual marker-Sliding windows	ObsHtz	SpanishMerino20-ObsHtz-SS42	10	OAR10_53442918.1	52388827	OAR10_53738144.1	52670855	0.282028
Individual marker-Sliding windows	ObsHtz	SpanishMerino20-ObsHtz-SS43	10	OAR10_57823727_X.1	56665266	OAR10_57974188.1	56826153	0.160887
Individual marker-Sliding windows	ObsHtz	SpanishMerino20-ObsHtz-SS44	11	OAR11_42706416.1	40220917
Individual marker-Sliding windows	ObsHtz	SpanishMerino20-ObsHtz-SS45	11	s02834.1	49749562	s30936.1	49940471	0.190909
Individual marker-Sliding windows	ObsHtz	SpanishMerino20-ObsHtz-SS46	12	OAR12_36271861.1	32364041
Individual marker-Sliding windows	ObsHtz	SpanishMerino20-ObsHtz-SS47	12	OAR12_37128691.1	33138030
Individual marker-Sliding windows	ObsHtz	SpanishMerino20-ObsHtz-SS48	13	OAR13_13397282.1	15307978
Individual marker-Sliding windows	ObsHtz	SpanishMerino20-ObsHtz-SS49	13	s14721.1	56428019	s70436.1	56441978	0.013959
Individual marker-Sliding windows	ObsHtz	SpanishMerino20-ObsHtz-SS50	13	s22946.1	62238193
Individual marker-Sliding windows	ObsHtz	SpanishMerino20-ObsHtz-SS51	13	s64913.1	73190345
Individual marker-Sliding windows	ObsHtz	SpanishMerino20-ObsHtz-SS52	13	OAR13_79097783.1	73369263
Individual marker-Sliding windows	ObsHtz	SpanishMerino20-ObsHtz-SS53	14	s68869.1	44076975
Individual marker-Sliding windows	ObsHtz	SpanishMerino20-ObsHtz-SS54	15	s30381.1	29749473
Individual marker-Sliding windows	ObsHtz	SpanishMerino20-ObsHtz-SS55	16	s42786.1	38880548
Individual marker-Sliding windows	ObsHtz	SpanishMerino20-ObsHtz-SS56	18	s33089.1	19544332	OAR18_20279562.1	19807562	0.26323
Individual marker-Sliding windows	ObsHtz	SpanishMerino20-ObsHtz-SS57	18	OAR18_33461955.1	32076777	OAR18_33752500.1	32330978	0.254201
Individual marker-Sliding windows	ObsHtz	SpanishMerino20-ObsHtz-SS58	18	OAR18_41747912.1	39242605	OAR18_41893373.1	39383488	0.140883
Individual marker-Sliding windows	ObsHtz	SpanishMerino20-ObsHtz-SS59	19	s60019.1	464908
Individual marker-Sliding windows	ObsHtz	SpanishMerino20-ObsHtz-SS60	19	DU264531_279.1	619479	OAR19_453126.1	666644	0.047165
Individual marker-Sliding windows	ObsHtz	SpanishMerino20-ObsHtz-SS61	19	OAR19_621419.1	838481	s29913.1	916549	0.078068
Individual marker-Sliding windows	ObsHtz	SpanishMerino20-ObsHtz-SS62	20	s27509.1	6760251	s11798.1	6907543	0.147292
Individual marker-Sliding windows	ObsHtz	SpanishMerino20-ObsHtz-SS63	20	OAR20_17942875.1	17117035
Individual marker-Sliding windows	ObsHtz	SpanishMerino20-ObsHtz-SS64	20	OAR20_49554851.1	45505047	s47586.1	45513380	0.008333
Individual marker-Sliding windows	ObsHtz	SpanishMerino20-ObsHtz-SS65	22	OAR22_36492428.1	31738373	s39603.1	31797060	0.058687
Individual marker-Sliding windows	ObsHtz	SpanishMerino20-ObsHtz-SS66	25	s30024.1	7356301	s12378.1	7694641	0.33834
Individual marker-Sliding windows	ObsHtz	SpanishMerino20-ObsHtz-SS67	25	OAR25_17596360.1	17000786	OAR25_17689768.1	17091891	0.091105
Individual marker-Sliding windows	ObsHtz	SpanishMerino20-ObsHtz-SS68	25	OAR25_27611254.1	26396135
Haplotype-based	hapflk	hapflk(SpanishMer20-Chu20)-SS1	2	s20567.1	51529698	s34608.1	53797807	2.26811
Haplotype-based	hapflk	hapflk(SpanishMer20-Chu20)-SS2	8	OAR8_34441483.1	31655675	OAR8_34485708.1	31699257	0.043582
Haplotype-based	hapflk	hapflk(SpanishMer20-Chu20)-SS3	8	s20065.1	32159065
Haplotype-based	hapflk	hapflk(SpanishMer20-Chu20)-SS4	8	OAR8_35153882.1	32363922	OAR8_36349227.1	33524276	1.16035
Haplotype-based	hapflk	hapflk(SpanishMer20-Chu20)-SS5	8	OARUn.1694_11043.1	33675906	OAR8_37276015.1	34621993	0.946087
Haplotype-based	hapflk	hapflk(SpanishMer20-Chu20)-SS6	8	OAR8_37432765.1	34790669	s58974.1	35739785	0.949116
Haplotype-based	XPEHH	XPEHH(SpanishMer20-Chu20)-SS1	1	OAR1_260258631.1	240715263	OAR1_260270011.1	240726727	0.011464	-3.42836
Haplotype-based	XPEHH	XPEHH(SpanishMer20-Chu20)-SS2	1	OAR1_263153707.1	243631848	OARUn.2169_4737.1	243741211	0.109363	-3.64436
Haplotype-based	XPEHH	XPEHH(SpanishMer20-Chu20)-SS3	1	OAR1_265763553.1	246110268				-3.50996
Haplotype-based	XPEHH	XPEHH(SpanishMer20-Chu20)-SS4	2	s60207.1	52050037	OAR2_56847443.1	53017783	0.967746	4.28181
Haplotype-based	XPEHH	XPEHH(SpanishMer20-Chu20)-SS5	3	s26286.1	150581769	s31348.1	150852934	0.271165	4.13357
Haplotype-based	XPEHH	XPEHH(SpanishMer20-Chu20)-SS6	3	s24749.1	151129744	OAR3_161673535.1	151358818	0.229074	3.98085
Haplotype-based	XPEHH	XPEHH(SpanishMer20-Chu20)-SS7	3	s39491.1	151710366	s60882.1	152055703	0.345337	3.64811
Haplotype-based	XPEHH	XPEHH(SpanishMer20-Chu20)-SS8	3	OAR3_163417415.1	152855288				3.56042
Haplotype-based	XPEHH	XPEHH(SpanishMer20-Chu20)-SS9	3	OAR3_163881428.1	153221604	OAR3_164115875.1	153459890	0.238286	4.29218
Haplotype-based	XPEHH	XPEHH(SpanishMer20-Chu20)-SS10	3	OAR3_164788310.1	154069702	s16949.1	154107772	0.03807	3.29602
Haplotype-based	XPEHH	XPEHH(SpanishMer20-Chu20)-SS11	4	OAR4_29941826.1	28477386	OAR4_30095216.1	28617579	0.140193	-4.10139
Haplotype-based	XPEHH	XPEHH(SpanishMer20-Chu20)-SS12	4	OAR4_32059279.1	30498505	OAR4_32499509.1	30928854	0.430349	-4.13074
Haplotype-based	XPEHH	XPEHH(SpanishMer20-Chu20)-SS13	4	OAR4_33063875.1	31330763				-3.37429
Haplotype-based	XPEHH	XPEHH(SpanishMer20-Chu20)-SS14	4	OAR4_33100376.1	31518913	OAR4_33401766_X.1	31767262	0.248349	-4.30598
Haplotype-based	XPEHH	XPEHH(SpanishMer20-Chu20)-SS15	4	s42836.1	33514428	s29388.1	33686327	0.171899	-3.76784
Haplotype-based	XPEHH	XPEHH(SpanishMer20-Chu20)-SS16	4	OAR4_36130176.1	34216667				-3.42197
Haplotype-based	XPEHH	XPEHH(SpanishMer20-Chu20)-SS17	4	OAR4_36621401.1	34682241	OAR4_36874970.1	34921444	0.239203	-3.57074
Haplotype-based	XPEHH	XPEHH(SpanishMer20-Chu20)-SS18	4	OAR4_37940876.1	35956390	OAR4_38111954.1	36131571	0.175181	-3.71971
Haplotype-based	XPEHH	XPEHH(SpanishMer20-Chu20)-SS19	4	OAR4_38273834.1	36294659	OAR4_39053460.1	36983504	0.688845	-4.22867
Haplotype-based	XPEHH	XPEHH(SpanishMer20-Chu20)-SS20	4	OAR4_39247254.1	37183889	OAR4_40247668.1	38143272	0.959383	-4.51076
Haplotype-based	XPEHH	XPEHH(SpanishMer20-Chu20)-SS21	4	OAR4_40703297.1	38573159	OAR4_40801167.1	38673449	0.10029	-3.45954
Haplotype-based	XPEHH	XPEHH(SpanishMer20-Chu20)-SS22	4	OAR4_41049923.1	38876740	OAR4_41112636.1	39024250	0.14751	-3.43175
Haplotype-based	XPEHH	XPEHH(SpanishMer20-Chu20)-SS23	4	OAR4_41376221.1	39277818				-3.46719
Haplotype-based	XPEHH	XPEHH(SpanishMer20-Chu20)-SS24	4	OAR4_42157459.1	40039301	OAR4_42195745.1	40078374	0.039073	-3.33928
Haplotype-based	XPEHH	XPEHH(SpanishMer20-Chu20)-SS25	5	s75898.1	33666997	s56349.1	33677039	0.010042	-3.58017
Haplotype-based	XPEHH	XPEHH(SpanishMer20-Chu20)-SS26	5	OAR5_37406694.1	33835153				-3.43362
Haplotype-based	XPEHH	XPEHH(SpanishMer20-Chu20)-SS27	6	OAR6_38315830.1	34256151	OAR6_38391305.1	34326552	0.070401	-3.43223
Haplotype-based	XPEHH	XPEHH(SpanishMer20-Chu20)-SS28	6	OAR6_38713012.1	34590281	OAR6_38736782.1	34614727	0.024446	-3.6172
Haplotype-based	XPEHH	XPEHH(SpanishMer20-Chu20)-SS29	6	OAR6_41476497.1	37254883	OAR6_41494878.1	37275709	0.020826	-3.38583
Haplotype-based	XPEHH	XPEHH(SpanishMer20-Chu20)-SS30	6	OAR6_42185110.1	37920353	OAR6_42247197.1	37987281	0.066928	-3.5476
Haplotype-based	XPEHH	XPEHH(SpanishMer20-Chu20)-SS31	6	OAR6_42447403.1	38180902	OAR6_42528741.1	38255467	0.074565	-3.6662
Haplotype-based	XPEHH	XPEHH(SpanishMer20-Chu20)-SS32	6	OAR6_42755193.1	38429492	OAR6_43010674.1	38617412	0.18792	-4.25591
Haplotype-based	XPEHH	XPEHH(SpanishMer20-Chu20)-SS33	8	OAR8_16698734.1	15048550				-3.40068
Haplotype-based	XPEHH	XPEHH(SpanishMer20-Chu20)-SS34	8	OAR8_16866613.1	15221637	OAR8_17015207.1	15327620	0.105983	-3.87589
Haplotype-based	XPEHH	XPEHH(SpanishMer20-Chu20)-SS35	8	OAR8_20751851.1	18453587				-3.41323
Haplotype-based	XPEHH	XPEHH(SpanishMer20-Chu20)-SS36	8	OAR8_42567614.1	39259540	OAR8_42864449.1	39766320	0.50678	-4.03713
Haplotype-based	XPEHH	XPEHH(SpanishMer20-Chu20)-SS37	8	s04137.1	40017868	s01896.1	40102767	0.084899	-3.87238
Haplotype-based	XPEHH	XPEHH(SpanishMer20-Chu20)-SS38	8	OAR8_43490797.1	40405468	OAR8_43619595.1	40525332	0.119864	-3.69205
Haplotype-based	XPEHH	XPEHH(SpanishMer20-Chu20)-SS39	8	OAR8_43900420.1	40813422	OAR8_44749777.1	41601646	0.788224	-4.12683
Haplotype-based	XPEHH	XPEHH(SpanishMer20-Chu20)-SS40	8	OAR8_44930388.1	41802243	OAR8_45416582.1	42256275	0.454032	-5.14098
Haplotype-based	XPEHH	XPEHH(SpanishMer20-Chu20)-SS41	8	OAR8_45599587.1	42451701	OAR8_45873570.1	42731703	0.280002	-4.89619
Haplotype-based	XPEHH	XPEHH(SpanishMer20-Chu20)-SS42	8	OAR8_46793153.1	43463707	OAR8_46827514.1	43498960	0.035253	-3.55998
Haplotype-based	XPEHH	XPEHH(SpanishMer20-Chu20)-SS43	8	OAR8_47212293.1	43751199	OAR8_50928994.1	47448724	3.69753	-5.19549
Haplotype-based	XPEHH	XPEHH(SpanishMer20-Chu20)-SS44	8	OAR8_51550395.1	48007974	OAR8_51522283.1	48083301	0.075327	-3.91517
Haplotype-based	XPEHH	XPEHH(SpanishMer20-Chu20)-SS45	8	OAR8_53159504.1	49600831	OAR8_53593379.1	50022665	0.421834	-4.14862
Haplotype-based	XPEHH	XPEHH(SpanishMer20-Chu20)-SS46	8	OAR8_53994680.1	50402033	OAR8_55339073.1	51474008	1.07197	-4.68672
Haplotype-based	XPEHH	XPEHH(SpanishMer20-Chu20)-SS47	8	OAR8_55597205.1	51730681	OAR8_56628502.1	52676280	0.945599	-5.01479
Haplotype-based	XPEHH	XPEHH(SpanishMer20-Chu20)-SS48	8	OAR8_56876660.1	52997226	OAR8_58263570.1	54352125	1.3549	-4.59893
Haplotype-based	XPEHH	XPEHH(SpanishMer20-Chu20)-SS49	8	OAR8_58357494.1	54519703	OAR8_61789156.1	57670137	3.15043	-5.51398
Haplotype-based	XPEHH	XPEHH(SpanishMer20-Chu20)-SS50	8	OAR8_62159933.1	57828533	OAR8_63521291_X.1	59007582	1.17905	-5.65362
Haplotype-based	XPEHH	XPEHH(SpanishMer20-Chu20)-SS51	8	s42669.1	59173177	OAR8_64834575.1	60187369	1.01419	-6.37668
Haplotype-based	XPEHH	XPEHH(SpanishMer20-Chu20)-SS52	10	s27070.1	34319770	s38022.1	34964059	0.644289	-4.18928
Haplotype-based	XPEHH	XPEHH(SpanishMer20-Chu20)-SS53	10	s08289.1	35185201	s20177.1	35306379	0.121178	-3.51702
Haplotype-based	XPEHH	XPEHH(SpanishMer20-Chu20)-SS54	10	OAR10_40808913.1	40008673	OAR10_41054879.1	40270353	0.26168	-3.51748
Haplotype-based	XPEHH	XPEHH(SpanishMer20-Chu20)-SS55	10	OAR10_41331394.1	40543955	OAR10_41536803.1	40749405	0.20545	-3.79649
Haplotype-based	XPEHH	XPEHH(SpanishMer20-Chu20)-SS56	10	OAR10_41831702.1	41022941	OAR10_42221999.1	41420084	0.397143	-4.51251
Haplotype-based	XPEHH	XPEHH(SpanishMer20-Chu20)-SS57	10	OAR10_43095152.1	42210604				-3.33617
Haplotype-based	XPEHH	XPEHH(SpanishMer20-Chu20)-SS58	10	OAR10_45082466.1	44495989	OAR10_45180731.1	44596003	0.100014	-3.44235
Haplotype-based	XPEHH	XPEHH(SpanishMer20-Chu20)-SS59	10	OAR10_45712131.1	45133795	OAR10_45769189.1	45184017	0.050222	-3.5099
Haplotype-based	XPEHH	XPEHH(SpanishMer20-Chu20)-SS60	10	OAR10_46001073.1	45448907	s56331.1	47487991	2.03908	-4.53024
Haplotype-based	XPEHH	XPEHH(SpanishMer20-Chu20)-SS61	10	OAR10_48462141.1	47700375	OAR10_50303434.1	49446895	1.74652	-5.33931
Haplotype-based	XPEHH	XPEHH(SpanishMer20-Chu20)-SS62	10	OAR10_52448817.1	51490237	OAR10_53208154_X.1	52154291	0.664054	-4.59186
Haplotype-based	XPEHH	XPEHH(SpanishMer20-Chu20)-SS63	10	OAR10_53472363.1	52419746	OAR10_53546970.1	52486605	0.066859	-3.59039
Haplotype-based	XPEHH	XPEHH(SpanishMer20-Chu20)-SS64	10	OAR10_53904581.1	52844259				-3.47288
Haplotype-based	XPEHH	XPEHH(SpanishMer20-Chu20)-SS65	10	OAR10_54127756.1	53048271	OAR10_54386995.1	53260597	0.212326	-5.02394
Haplotype-based	XPEHH	XPEHH(SpanishMer20-Chu20)-SS66	10	s01584.1	55226042				-3.30137
Haplotype-based	XPEHH	XPEHH(SpanishMer20-Chu20)-SS67	15	OAR15_20965979.1	20165415				3.60448
Haplotype-based	XPEHH	XPEHH(SpanishMer20-Chu20)-SS68	15	s13546.1	20337182				3.3009
Haplotype-based	XPEHH	XPEHH(SpanishMer20-Chu20)-SS69	15	s45138.1	21030612				3.33043
Haplotype-based	XPEHH	XPEHH(SpanishMer20-Chu20)-SS70	15	OAR15_35623045.1	33876060	OAR15_36623357.1	34813204	0.937144	4.43484
Haplotype-based	XPEHH	XPEHH(SpanishMer20-Chu20)-SS71	15	OAR15_38181495.1	36325257	OAR15_39011736.1	37157527	0.83227	4.34882
Haplotype-based	XPEHH	XPEHH(SpanishMer20-Chu20)-SS72	15	OAR15_39421343.1	37553506	OAR15_39626442.1	37776247	0.222741	4.54309
Haplotype-based	XPEHH	XPEHH(SpanishMer20-Chu20)-SS73	15	OAR15_39821855_X.1	37967824				3.42393
Haplotype-based	XPEHH	XPEHH(SpanishMer20-Chu20)-SS74	15	OAR15_39985464.1	38128508	OAR15_40152921.1	38325292	0.196784	4.08339
Haplotype-based	XPEHH	XPEHH(SpanishMer20-Chu20)-SS75	15	s01484.1	38918062	s71460.1	38943030	0.024968	3.73382
Haplotype-based	XPEHH	XPEHH(SpanishMer20-Chu20)-SS76	15	OAR15_41156802.1	39292674				3.36484
Haplotype-based	XPEHH	XPEHH(SpanishMer20-Chu20)-SS77	15	s11166.1	44816969	s51409.1	44871863	0.054894	3.87342
Haplotype-based	XPEHH	XPEHH(SpanishMer20-Chu20)-SS78	25	s44881.1	7608913	OAR25_7794896.1	7970328	0.361415	-3.36135
Haplotype-based	XPEHH	XPEHH(SpanishMer20-Chu20)-SS79	25	OAR25_18822990.1	18073572				-3.44927
1 For the SSs identified with the XP-EHH test, the most extreme XP-EHH estimate is provided.
Note that positive and negative estimates indicate selection in the Churra and Merino populations, respectively.
