# Supplementary material for: High-resolution analysis of selection sweeps identified between fine-wool Merino and coarse-wool Churra sheep breeds
Source: Genet Sel Evol. 2017 Nov 7;49:81. doi: 10.1186/s12711-017-0354-x (PMC5674817; doi:10.1186/s12711-017-0354-x)
Supplement: Supplementary file 19 — Additional file 19: Table S14. Convergence candidate regions (CCR) of selection sweeps identified in the validation survey by contrasting genotypes of the Spanish Merino and Spanish Churra sheep breeds. The CCR were defined based on the overlapping between significant signatures of selection (SS) identified by the different individual analysis methods implemented in this study. [file 12711_2017_354_MOESM19_ESM.xlsx]

## Sheet: Additional file 19  Table S14
Additional file 19 for “High resolution analysis of selection sweeps identified between fine-wool Merino and coarse-wool Churra sheep breeds”
Authors: Beatriz Gutiérrez-Gil, Cristina Esteban-Blanco, Pamela Wiener, Praveen Krishna Chitneedi, Aroa Suarez-Vega, Juan-José Arranz
Additional file 19: Table S14: Convergence candidate regions (CCR) of selection sweeps identified in the validation survey performed in the present study by contrasting genotypes of the Spanish Merino and Spanish Churra sheep breeds in the present study. The CCRs were defined based on the overlapping among the significant selection signals (SS) identified by the different individual analysis meth…
Convergence Candidate Region (CCR)	Method1	Selection signal	Chromosome	Start marker	Start position (Mb)	End marker	End position (Mb)	Extreme XP-EHH value2
101	Haplotype-based	hapflk(SpanishMer20-Chu20)-SS1	2	s20567.1	51529698	s34608.1	53797807
	Individual marker-Sliding windows	Churra20-ObsHtz-SS6	2	OAR2_55493630_X.1	51898098	OAR2_56753503.1	52924011
	Haplotype-based	XPEHH(SpanishMer20-Chu20)-SS4	2	s60207.1	52050037	OAR2_56847443.1	53017783	4.28181
	Individual marker-Sliding windows	FST(SpanishMer20-Chu20)-SS4	2	s31618.1	52177597	OAR2_56623917.1	52790093
102	Individual marker-Sliding windows	FST(SpanishMer20-Chu20)-SS7	3	OAR3_161753785.1	151433388	OAR3_162231144.1	151778900
	Haplotype-based	XPEHH(SpanishMer20-Chu20)-SS7	3	s39491.1	151710366	s60882.1	152055703	3.64811
103	Individual marker-Sliding windows	FST(SpanishMer20-Chu20)-SS8	3	OAR3_163417415.1	152855288	OAR3_163423519.1	152861310
	Haplotype-based	XPEHH(SpanishMer20-Chu20)-SS8	3	OAR3_163417415.1	152855288			3.56042
104	Haplotype-based	XPEHH(SpanishMer20-Chu20)-SS12	4	OAR4_32059279.1	30498505	OAR4_32499509.1	30928854	-4.13074
	Individual marker-Sliding windows	SpanishMerino20-ObsHtz-SS14	4	OAR4_32150163.1	30585730
105	Haplotype-based	XPEHH(SpanishMer20-Chu20)-SS31	6	OAR6_42447403.1	38180902	OAR6_42528741.1	38255467	-3.6662
	Individual marker-Sliding windows	SpanishMerino20-ObsHtz-SS25	6	OAR6_42484920_X.1	38214088	OAR6_42528741.1	38255467
106	Haplotype-based	XPEHH(SpanishMer20-Chu20)-SS32	6	OAR6_42755193.1	38429492	OAR6_43010674.1	38617412	-4.25591
	Individual marker-Sliding windows	SpanishMerino20-ObsHtz-SS26	6	OAR6_42834740.1	38481174
107	Individual marker-Sliding windows	SpanishMerino20-ObsHtz-SS32	8	OAR8_34406827.1	31613551	OAR8_34485708.1	31699257
	Haplotype-based	hapflk(SpanishMer20-Chu20)-SS2	8	OAR8_34441483.1	31655675	OAR8_34485708.1	31699257
108	Individual marker-Sliding windows	SpanishMerino20-ObsHtz-SS34	8	OAR8_35153882.1	32363922	OAR8_36117636.1	33256716
	Haplotype-based	hapflk(SpanishMer20-Chu20)-SS4	8	OAR8_35153882.1	32363922	OAR8_36349227.1	33524276
	Individual marker-Sliding windows	FST(SpanishMer20-Chu20)-SS17	8	OAR8_35424958.1	32597356
109	Haplotype-based	hapflk(SpanishMer20-Chu20)-SS5	8	OARUn.1694_11043.1	33675906	OAR8_37276015.1	34621993
	Individual marker-Sliding windows	FST(SpanishMer20-Chu20)-SS19	8	s59431.1	34386893	OAR8_37162489_X.1	34530651
110	Haplotype-based	hapflk(SpanishMer20-Chu20)-SS6	8	OAR8_37432765.1	34790669	s58974.1	35739785
	Individual marker-Sliding windows	FST(SpanishMer20-Chu20)-SS20	8	OAR8_37524612.1	34879590
111	Haplotype-based	XPEHH(SpanishMer20-Chu20)-SS47	8	OAR8_55597205.1	51730681	OAR8_56628502.1	52676280	-5.01479
	Individual marker-Sliding windows	SpanishMerino20-ObsHtz-SS35	8	OAR8_56166924.1	52246161	DU180057_302.1	52278522
112	Haplotype-based	XPEHH(SpanishMer20-Chu20)-SS48	8	OAR8_56876660.1	52997226	OAR8_58263570.1	54352125	-4.59893
	Individual marker-Sliding windows	FST(SpanishMer20-Chu20)-SS23	8	s65675.1	54187572	OAR8_58134022.1	54236077
113	Haplotype-based	XPEHH(SpanishMer20-Chu20)-SS51	8	s42669.1	59173177	OAR8_64834575.1	60187369	-6.37668
	Individual marker-Sliding windows	SpanishMerino20-ObsHtz-SS36	8	OAR8_64247515.1	59597770
114	Haplotype-based	XPEHH(SpanishMer20-Chu20)-SS62	10	OAR10_52448817.1	51490237	OAR10_53208154_X.1	52154291	-4.59186
	Individual marker-Sliding windows	SpanishMerino20-ObsHtz-SS41	10	OAR10_52993730.1	51963704
115	Individual marker-Sliding windows	SpanishMerino20-ObsHtz-SS42	10	OAR10_53442918.1	52388827	OAR10_53738144.1	52670855
	Haplotype-based	XPEHH(SpanishMer20-Chu20)-SS63	10	OAR10_53472363.1	52419746	OAR10_53546970.1	52486605	-3.59039
116	Haplotype-based	XPEHH(SpanishMer20-Chu20)-SS72	15	OAR15_39421343.1	37553506	OAR15_39626442.1	37776247	4.54309
	Individual marker-Sliding windows	FST(SpanishMer20-Chu20)-SS33	15	OAR15_39455157.1	37596413	OAR15_39506759.1	37655916
117	Individual marker-Sliding windows	Churra20-ObsHtz-SS75	15	s04929.1	38783210	s23435.1	38930761
	Haplotype-based	XPEHH(SpanishMer20-Chu20)-SS75	15	s01484.1	38918062	s71460.1	38943030	3.73382
118	Individual marker-Sliding windows	SpanishMerino20-ObsHtz-SS66	25	s30024.1	7356301	s12378.1	7694641
	Haplotype-based	XPEHH(SpanishMer20-Chu20)-SS78	25	s44881.1	7608913	OAR25_7794896.1	7970328	-3.36135
1 At least the overlapping of one significant haplotype-based SS (identified by the hapFLK or the XPEHH analyses) and one SS identified by any of the two other methods ( FST
or ObsHtz-based analyses) was required to label a region as a CCR.
2 For the SSs identified with the XP-EHH test, the most extreme XP-EHH estimate is provided.
Note that positive and negative (highlighted in bold font) estimates indicate selection in the Churra and Merino populations, respectively.
