# Supplementary material for: High-resolution analysis of selection sweeps identified between fine-wool Merino and coarse-wool Churra sheep breeds
Source: Genet Sel Evol. 2017 Nov 7;49:81. doi: 10.1186/s12711-017-0354-x (PMC5674817; doi:10.1186/s12711-017-0354-x)
Supplement: Supplementary file 20 — Additional file 20: Table S15. Allele frequencies for the genetic variants (SNPs and indels) identified from the analysis of 28 WGSeq datasets (15 Churras and 13 Australian Merino) within the 18 genomic regions identified as CCR in the present study. [file 12711_2017_354_MOESM20_ESM.xlsx]

## Sheet: Additional file 20 Table S15
Additional file 20 for “High resolution analysis of selection sweeps identified between fine-wool Merino and coarse-wool Churra sheep breeds”
Authors: Beatriz Gutiérrez-Gil, Cristina Esteban-Blanco, Pamela Wiener, Praveen Krishna Chitneedi, Aroa Suarez-Vega, Juan-José Arranz
Additional file 20 Table S15. Allele frequencies for the genetic variants (SNPs and indels) identified from the analysis of 28 WGSeq datasets (15 Churras and 13 Australian Merino) within the 18 genomic regions identified as CCR in the present study.
CHR1	SNP2	BP3	A14	F_AustMerino5	F_Churra6	A27	D8
2	rs400345617	51658967	T	0.2308	0.3	C	-0.0692
2	rs423603464	51659205	C	0.07692	0	G	0.07692
2	rs404302881	51659247	A	0.1538	0.03333	G	0.12047
2	rs413845590	51659267	T	0.2692	0.3333	A	-0.0641
2	rs423143416	51659323	T	0	0.2	C	-0.2
2	rs403534264	51659416	G	0.1923	0.3333	A	-0.141
2	rs416827381	51659495	G	0.2308	0	A	0.2308
2	rs405984529	51659659	T	0.5769	0.4333	C	0.1436
2	rs415247570	51659750	G	0	0.03333	A	-0.03333
2	.	51659889	A	0.07692	0.2667	C	-0.18978
2	rs428224020	51659910	C	0.3462	0.2333	A	0.1129
2	rs408931240	51660008	T	0.4231	0.4	C	0.0231
2	rs427820457	51660389	C	0.1154	0.03333	T	0.08207
2	rs408310535	51660629	A	0.1154	0.03333	C	0.08207
2	rs421466121	51660638	G	0.3846	0.2667	A	0.1179
2	rs402083273	51660933	G	0.03846	0.2667	A	-0.22824
2	rs406435482	51660967	G	0.1923	0.4667	A	-0.2744
2	.	51661215	G	0	0.03333	A	-0.03333
2	rs400225308	51661642	A	0	0.06667	T	-0.06667
2	.	51661790	T	0.1923	0.1333	C	0.059
2	rs399583090	51662052	A	0	0.06667	T	-0.06667
2	rs418152606	51662486	T	0.3462	0.5667	C	-0.2205
2	rs427394752	51662644	T	0.1154	0.06667	C	0.04873
2	rs408267956	51662663	C	0.1154	0.06667	G	0.04873
2	rs417487073	51662710	C	0	0.03333	T	-0.03333
2	rs430535510	51662890	G	0.1154	0.06667	A	0.04873
2	rs407160743	51662900	T	0.4231	0.3	C	0.1231
2	rs419569493	51662938	C	0.07692	0.06667	T	0.01025
2	rs409608167	51663068	T	0.3077	0.5667	C	-0.259
2	rs418691874	51663279	G	0.3846	0.3	C	0.0846
2	rs412846187	51663731	A	0.3462	0.3	C	0.0462
2	.	51664441	T	0.03846	0	G	0.03846
2	rs404917723	51664895	A	0.3077	0.3	C	0.0077
2	rs403812771	51665334	C	0.3462	0.3	T	0.0462
2	rs430702651	51665591	A	0.3462	0.2	G	0.1462
2	rs407310581	51665724	A	0.3462	0.2333	G	0.1129
2	rs416336047	51665761	A	0	0.06667	T	-0.06667
2	rs409567388	51665868	T	0.3077	0.3	C	0.0077
2	rs427879147	51665900	G	0.3077	0.2333	A	0.0744
2	rs398551492	51665967	A	0.3462	0.2333	G	0.1129
2	rs401512636	51666256	G	0.3846	0.2667	A	0.1179
2	rs414096590	51666271	A	0.07692	0.06667	G	0.01025
2	rs403763937	51666590	A	0.3462	0.2	G	0.1462
2	rs426203477	51666684	G	0.3462	0.2333	T	0.1129
2	rs403162061	51666686	C	0	0.06667	T	-0.06667
2	rs429466851	51666843	A	0.4231	0.3	G	0.1231
2	rs406133567	51667351	T	0	0.06667	C	-0.06667
2	rs428085400	51668147	G	0.3462	0.2333	A	0.1129
2	rs408585493	51668201	C	0.07692	0	G	0.07692
2	rs421774413	51668224	C	0.4231	0.2	T	0.2231
2	rs401461829	51668660	C	0.3462	0.2333	T	0.1129
2	rs412346388	51669644	C	0.1923	0.1	A	0.0923
2	rs425706214	51669719	G	0.03846	0.06667	A	-0.02821
2	rs406083757	51669736	G	0.03846	0.06667	A	-0.02821
2	rs404449057	51670509	T	0.03846	0.1	C	-0.06154
2	rs407423293	51670619	C	0.3846	0.5667	G	-0.1821
2	rs419939298	51670947	C	0.03846	0.06667	A	-0.02821
2	.	51671199	A	0	0.03333	AAGAT	-0.03333
2	rs422187391	51672482	G	0.3846	0.3	A	0.0846
2	rs412007717	51672905	C	0.03846	0.06667	A	-0.02821
2	rs402144988	51673374	G	0.3462	0.2333	A	0.1129
2	rs411414094	51673496	C	0.1538	0.1333	T	0.0205
2	.	51674202	G	0.1154	0.1667	T	-0.0513
2	.	51674209	G	0.03846	0	T	0.03846
2	rs424530131	51674510	T	0.03846	0.06667	C	-0.02821
2	rs417719518	51674789	G	0.03846	0.06667	A	-0.02821
2	rs415951323	51675657	A	0.3077	0.2333	G	0.0744
2	rs429149475	51675743	A	0.03846	0.06667	G	-0.02821
2	rs409725436	51675779	T	0.07692	0	C	0.07692
2	.	51676072	A	0.03846	0	G	0.03846
2	.	51676111	C	0.1923	0.1333	T	0.059
2	rs421247536	51677630	T	0.03846	0.06667	C	-0.02821
2	rs411311646	51678021	G	0.03846	0.06667	A	-0.02821
2	rs424680609	51678170	G	0.5769	0.4333	A	0.1436
2	.	51679110	A	0.07692	0.1333	G	-0.05638
2	rs403406537	51679635	T	0.07692	0	C	0.07692
2	rs415908480	51680029	G	0.3846	0.5667	C	-0.1821
2	rs405748146	51680289	G	0.1538	0.1	T	0.0538
2	rs414779135	51680310	C	0.07692	0	A	0.07692
2	rs421391463	51680835	G	0.3462	0.1786	C	0.1676
2	rs430437519	51680854	T	0.3462	0.2333	C	0.1129
2	rs406907832	51680882	C	0.1538	0.06667	T	0.08713
2	rs414470720	51681221	G	0.3846	0.5357	A	-0.1511
2	rs419224182	51681376	G	0.3462	0.2333	T	0.1129
2	rs399954257	51681520	G	0.03846	0.06667	C	-0.02821
2	rs425957102	51682131	T	0.3846	0.2667	C	0.1179
2	rs411438966	51682494	G	0.07692	0.03333	A	0.04359
2	rs405733419	51682554	A	0.03846	0	C	0.03846
2	rs414994230	51682581	G	0.07692	0	A	0.07692
2	rs427962366	51682789	G	0.03846	0	A	0.03846
2	.	51682931	T	0.03846	0	C	0.03846
2	.	51682944	T	0.07692	0	C	0.07692
2	rs404606570	51683211	G	0.07692	0	C	0.07692
2	rs417210432	51683307	T	0.07692	0	C	0.07692
2	rs430582947	51683375	C	0.07692	0	T	0.07692
2	rs407050941	51683404	T	0.03846	0.03333	C	0.00513
2	rs419968612	51683555	T	0.3462	0.6	G	-0.2538
2	rs429317755	51683584	T	0.1923	0.1	G	0.0923
2	rs410267034	51683625	T	0.3462	0.2	C	0.1462
2	rs419605791	51683682	C	0.5	0.3333	T	0.1667
2	rs399959086	51683690	C	0.07692	0	T	0.07692
2	rs424616313	51684845	T	0.03846	0.1	A	-0.06154
2	rs402921400	51685221	T	0.1538	0.2	C	-0.0462
2	rs416225713	51685241	C	0.5	0.3667	T	0.1333
2	rs429254590	51685332	C	0.1538	0.1333	A	0.0205
2	rs409967992	51685550	C	0.07692	0	T	0.07692
2	rs415397772	51685666	T	0.4231	0.3333	G	0.0898
2	rs409336518	51685853	T	0.07692	0	A	0.07692
2	rs422483187	51685941	C	0.03846	0.06667	T	-0.02821
2	.	51686072	A	0.1923	0.1333	G	0.059
2	.	51686431	A	0.4615	0.4333	AC	0.0282
2	rs407476232	51686699	A	0.1923	0.2	G	-0.0077
2	rs420922021	51686711	T	0.1538	0.2	C	-0.0462
2	rs401239615	51686712	T	0.07692	0	C	0.07692
2	rs410427839	51686824	C	0.1538	0.2	T	-0.0462
2	rs422934746	51687124	A	0.2308	0.2	G	0.0308
2	rs416133485	51687271	G	0.07692	0	T	0.07692
2	rs425559333	51687401	T	0.2308	0.2	A	0.0308
2	rs415043330	51687525	T	0.07692	0	C	0.07692
2	rs409285874	51687657	C	0.1923	0.2	T	-0.0077
2	rs418556118	51687678	T	0.07692	0.06667	C	0.01025
2	rs427546240	51687727	A	0.1538	0.06667	T	0.08713
2	rs408172954	51687849	A	0.07692	0.1	C	-0.02308
2	.	51688113	T	0.2308	0.1429	C	0.0879
2	.	51688114	T	0.1923	0.1333	TGCCAACGCAGGGACG	0.059
2	rs412753316	51688357	T	0.07692	0	C	0.07692
2	rs411155578	51688802	A	0	0.1	T	-0.1
2	rs424223637	51688924	G	0.07692	0	A	0.07692
2	rs427761636	51689371	G	0.1923	0.2333	C	-0.041
2	rs417376349	51689521	G	0	0.1333	A	-0.1333
2	rs430646330	51689672	C	0.3077	0.2667	T	0.041
2	rs406435901	51689770	T	0.1538	0.1333	C	0.0205
2	rs428910674	51689922	C	0.07692	0	T	0.07692
2	rs399562413	51690258	G	0.3462	0.2667	A	0.0795
2	rs412916672	51690344	C	0.3077	0.2667	G	0.041
2	rs423321848	51691110	A	0.03846	0	G	0.03846
2	rs404169974	51691158	T	0.03846	0.06667	C	-0.02821
2	rs403053177	51691235	T	0.07692	0	C	0.07692
2	.	51691444	C	0.1923	0.2333	T	-0.041
2	rs415681165	51691490	C	0.2692	0.2	T	0.0692
2	rs429055512	51691668	A	0.5	0.4667	G	0.0333
2	rs427828207	51692404	C	0.1538	0.1333	T	0.0205
2	rs407657578	51692583	T	0.3077	0.2	A	0.1077
2	rs413373792	51693085	T	0.2692	0.2	A	0.0692
2	rs403223524	51693167	A	0.1923	0.2	T	-0.0077
2	rs416335277	51693788	C	0.03846	0	T	0.03846
2	.	51693840	T	0.07692	0	A	0.07692
2	rs425612225	51693896	A	0.03846	0.06667	G	-0.02821
2	rs408447876	51694017	G	0.03846	0.1	C	-0.06154
2	rs418036195	51694317	T	0.07692	0	C	0.07692
2	rs427028445	51694377	C	0.5	0.4	T	0.1
2	rs419122045	51694936	T	0.07692	0	C	0.07692
2	rs399664256	51694949	T	0.07692	0	C	0.07692
2	rs426460459	51694999	C	0.1538	0.2	T	-0.0462
2	rs399076507	51695008	T	0.03846	0.03333	C	0.00513
2	rs404466298	51695448	T	0.1923	0.2	C	-0.0077
2	rs417555618	51695526	G	0.07692	0	A	0.07692
2	rs416981115	51695782	G	0.03846	0.06667	C	-0.02821
2	rs430159470	51695885	G	0.03846	0.06667	A	-0.02821
2	rs412341192	51697068	A	0.07692	0	G	0.07692
2	rs402000612	51697101	A	0.1154	0.06667	G	0.04873
2	rs424671015	51697149	C	0.1154	0.06667	G	0.04873
2	rs422704555	51697365	T	0.3462	0.2667	C	0.0795
2	rs403312042	51697450	G	0.1923	0.06667	A	0.12563
2	rs402713961	51697927	C	0.07692	0	T	0.07692
2	rs415790371	51697945	G	0.07692	0	T	0.07692
2	rs402145148	51698663	T	0.07692	0	A	0.07692
2	rs411415397	51698674	A	0.5	0.4	T	0.1
2	rs420180880	51698746	C	0.03846	0	T	0.03846
2	rs400976851	51698758	C	0.03846	0	T	0.03846
2	rs413592261	51698807	C	0.1154	0	T	0.1154
2	rs422917706	51698814	A	0.1538	0.06667	C	0.08713
2	.	51698828	A	0.07692	0	T	0.07692
2	rs403455110	51698858	T	0.03846	0.03333	C	0.00513
2	rs412470901	51698880	A	0.07692	0	C	0.07692
2	rs425856923	51698881	G	0.5	0.4	A	0.1
2	rs402654159	51698946	T	0.07692	0	C	0.07692
2	rs415965075	51698972	G	0.07692	0	A	0.07692
2	.	51699097	T	0.07692	0	A	0.07692
2	.	51699112	T	0.1538	0.2	A	-0.0462
2	rs429001792	51699202	A	0.07692	0	C	0.07692
2	rs427455870	51699329	T	0.5	0.4	C	0.1
2	rs430299084	51699907	A	0.03846	0	G	0.03846
2	rs407216999	51700019	C	0.1154	0	T	0.1154
2	rs410177087	51700291	T	0.03846	0.03571	C	0.00275
2	rs412677388	51700375	T	0.1923	0.2	C	-0.0077
2	rs425748536	51700433	T	0.07692	0	C	0.07692
2	rs398201874	51700493	G	0.3462	0.2667	A	0.0795
2	rs417257509	51700965	G	0.1154	0	A	0.1154
2	rs410371595	51701471	A	0.03846	0	G	0.03846
2	rs419437562	51701535	T	0.1154	0	C	0.1154
2	rs398150956	51702211	G	0.03846	0	T	0.03846
2	rs424667317	51702272	A	0.07692	0	G	0.07692
2	.	51702403	T	0.1154	0.1333	A	-0.0179
2	rs404606222	51702595	C	0.07692	0	T	0.07692
2	rs426514165	51702878	A	0.07692	0	C	0.07692
2	.	51703351	T	0.4615	0.4	A	0.0615
2	rs416079384	51703581	T	0.1538	0.2	G	-0.0462
2	.	51703688	C	0.1538	0.1	T	0.0538
2	rs429372063	51703763	C	0.1154	0	T	0.1154
2	.	51704239	G	0.03846	0	A	0.03846
2	.	51704544	T	0.1923	0.1667	A	0.0256
2	rs409191793	51704727	C	0.1923	0.1333	T	0.059
2	rs407590618	51704988	A	0.07692	0	G	0.07692
2	.	51705241	G	0	0.1	A	-0.1
2	rs413766851	51705656	G	0.03846	0	C	0.03846
2	rs402920563	51705873	A	0.07692	0.1333	G	-0.05638
2	rs412103901	51706036	C	0.07692	0.03333	G	0.04359
2	rs405869299	51706496	G	0.07692	0.1667	C	-0.08978
2	rs428786602	51706609	A	0.1154	0.1667	G	-0.0513
2	rs405252770	51706645	A	0.07692	0.1333	G	-0.05638
2	rs418445056	51706655	A	0.07692	0.1667	C	-0.08978
2	rs427503671	51706780	C	0.07692	0.1667	A	-0.08978
2	rs407470391	51707008	G	0.07692	0.1667	A	-0.08978
2	rs420636494	51707110	C	0.07692	0.1667	G	-0.08978
2	rs429932127	51707137	C	0.07692	0.1667	T	-0.08978
2	rs406340342	51707141	C	0.1154	0.03333	A	0.08207
2	rs419776892	51707203	A	0.07692	0.1667	G	-0.08978
2	rs400598591	51707262	A	0.07692	0.1667	G	-0.08978
2	rs413960957	51707271	G	0.07692	0.1667	A	-0.08978
2	rs418898396	51707302	G	0.1923	0.1333	A	0.059
2	rs399480052	51707396	G	0.07692	0.2	A	-0.12308
2	rs412101058	51707412	A	0.1923	0.2333	G	-0.041
2	rs425285354	51707422	T	0.1923	0.2333	C	-0.041
2	.	51707529	ACT	0.5385	0.4	A	0.1385
2	rs406016441	51707699	C	0.03846	0.1667	T	-0.12824
2	rs410938368	51707743	T	0.2692	0.1667	C	0.1025
2	.	51707881	A	0.07692	0	G	0.07692
2	rs418341227	51708455	T	0.07692	0.1667	A	-0.08978
2	rs423550649	51708457	C	0.07692	0.1667	A	-0.08978
2	rs404113433	51708733	G	0.07692	0.1667	A	-0.08978
2	rs430076813	51709241	T	0.1538	0.2	A	-0.0462
2	rs406550841	51709290	A	0.1538	0.2	G	-0.0462
2	rs415586877	51709296	A	0.07692	0.03333	C	0.04359
2	rs428959729	51709404	A	0.1923	0.06667	G	0.12563
2	rs409767643	51709431	C	0.1538	0.2	G	-0.0462
2	rs418868878	51709799	C	0.1538	0.1667	T	-0.0129
2	rs399421302	51709901	C	0.1538	0.2	T	-0.0462
2	.	51709982	A	0.07692	0	G	0.07692
2	rs422032960	51710370	A	0.1923	0.1333	G	0.059
2	rs401880614	51710486	C	0.2692	0.2333	T	0.0359
2	rs411146929	51710510	A	0.5769	0.1333	C	0.4436
2	rs414385089	51710586	T	0.6538	0.2	C	0.4538
2	rs423451578	51711095	T	0.1923	0.1333	C	0.059
2	rs404213132	51711117	A	0.1538	0.1333	C	0.0205
2	rs417299934	51711310	A	0.1923	0.06667	G	0.12563
2	rs426641258	51711380	A	0.1923	0.03333	C	0.15897
2	rs402357295	51711384	T	0.1923	0.03333	G	0.15897
2	rs415730200	51711414	C	0.1923	0.03333	A	0.15897
2	rs428912513	51711476	C	0.3846	0.2333	T	0.1513
2	rs414587126	51711635	C	0.07692	0.03333	A	0.04359
2	rs428132082	51711803	G	0.03846	0.1667	A	-0.12824
2	rs408841297	51711829	A	0.2308	0.1667	G	0.0641
2	rs421987359	51712133	C	0.5385	0.4	T	0.1385
2	rs398454333	51712206	G	0.3462	0.2667	A	0.0795
2	rs406947703	51712241	T	0.07692	0.03333	C	0.04359
2	rs420355452	51712260	C	0.5	0.4333	T	0.0667
2	rs400876292	51712277	T	0.3077	0.2333	C	0.0744
2	rs414007877	51712678	T	0.2308	0.2	A	0.0308
2	rs423387559	51713010	G	0.3077	0.2667	T	0.041
2	rs400134533	51713120	C	0.03846	0.1667	T	-0.12824
2	rs160160891	51713306	G	0.3077	0.2333	A	0.0744
2	rs426526649	51713529	A	0.2308	0.1333	G	0.0975
2	rs403078405	51713596	C	0.03846	0	T	0.03846
2	rs411584483	51713649	T	0.3462	0.2667	C	0.0795
2	rs424722343	51713739	T	0.1923	0.1333	A	0.059
2	rs414530713	51713768	A	0.3846	0.2667	G	0.1179
2	rs404681795	51713854	A	0.3462	0.2667	T	0.0795
2	rs418068371	51713941	T	0.5385	0.3667	A	0.1718
2	rs427047770	51714006	A	0.3077	0.2667	G	0.041
2	rs407596415	51714054	A	0.5385	0.3667	G	0.1718
2	rs421006746	51714084	A	0.1538	0.1667	G	-0.0129
2	rs429425301	51714140	C	0.07692	0.03333	T	0.04359
2	rs418914051	51714333	G	0.07692	0.03333	C	0.04359
2	rs413362069	51714754	T	0.4615	0.4	C	0.0615
2	rs422685946	51714995	T	0.1923	0.1333	C	0.059
2	rs412242346	51715004	C	0.1923	0.1333	G	0.059
2	rs405492204	51715102	G	0.4615	0.4	A	0.0615
2	rs410592599	51715111	T	0.03846	0	C	0.03846
2	rs423560706	51715224	T	0.2308	0.1333	C	0.0975
2	rs418021290	51715573	A	0.1923	0.1333	G	0.059
2	rs427194777	51715707	C	0.1538	0.2333	T	-0.0795
2	rs403724975	51715748	T	0.07692	0.2	C	-0.12308
2	rs430040832	51715998	G	0.03846	0.1667	A	-0.12824
2	rs410028694	51716002	A	0.1923	0.1333	G	0.059
2	rs419362581	51716045	C	0.1923	0.1333	T	0.059
2	.	51716100	T	0.03846	0	TAA	0.03846
2	rs408905785	51716145	C	0.1538	0.1333	T	0.0205
2	rs422327157	51716149	C	0.1538	0.1333	T	0.0205
2	rs399074425	51716168	T	0.2692	0.2667	C	0.0025
2	rs412453146	51716377	T	0.07692	0.2	C	-0.12308
2	.	51716453	A	0.2692	0.06667	AT	0.20253
2	rs421201146	51716463	C	0.4615	0.2	T	0.2615
2	rs402035955	51716817	T	0.4231	0.2	C	0.2231
2	rs410541120	51716931	G	0.3846	0.2333	T	0.1513
2	rs424020378	51717110	A	0.2308	0.1	C	0.1308
2	rs422817655	51717158	A	0.03846	0	G	0.03846
2	rs403612426	51717262	G	0.4615	0.2333	C	0.2282
2	rs415839038	51717351	A	0.07692	0.03333	C	0.04359
2	rs428551747	51717475	A	0.03846	0	C	0.03846
2	rs409108511	51717490	T	0.1923	0.1333	C	0.059
2	rs408240721	51717883	T	0.4615	0.2333	C	0.2282
2	rs421689997	51718022	A	0.2308	0.1	G	0.1308
2	rs401991509	51718125	C	0.2308	0.1333	T	0.0975
2	rs407117874	51718162	T	0.2308	0.1	C	0.1308
2	rs400350256	51718292	T	0.2308	0.1	C	0.1308
2	rs413638852	51718350	G	0.4231	0.2	A	0.2231
2	rs422702474	51718428	C	0.4231	0.2667	T	0.1564
2	rs399234376	51718445	T	0.03846	0.03333	C	0.00513
2	rs412823361	51718450	G	0.3846	0.2667	A	0.1179
2	rs426266210	51718546	T	0.4231	0.2667	C	0.1564
2	rs415817628	51718585	T	0.2692	0.1333	G	0.1359
2	rs427313758	51719034	A	0.07692	0.06667	G	0.01025
2	rs407934812	51719056	G	0.2308	0.1333	A	0.0975
2	rs417104277	51719059	G	0.2692	0.1333	A	0.1359
2	rs430662054	51719136	A	0.3846	0.2333	T	0.1513
2	rs407333229	51719186	C	0.1154	0.06667	T	0.04873
2	rs420444183	51719200	G	0.07692	0.03333	C	0.04359
2	rs401004605	51719620	T	0.2308	0.1333	C	0.0975
2	rs409496839	51720014	A	0.1154	0.03333	C	0.08207
2	.	51720033	TC	0.4231	0.2333	T	0.1898
2	rs418830661	51720054	A	0.4231	0.2333	G	0.1898
2	rs411487475	51720147	G	0.4231	0.2333	A	0.1898
2	rs421570115	51720215	C	0.1923	0.1333	A	0.059
2	rs398574272	51720217	T	0.4231	0.2333	G	0.1898
2	rs424991797	51720348	T	0.1923	0.06667	C	0.12563
2	rs414138166	51720383	T	0.4231	0.2333	A	0.1898
2	rs423355805	51720389	A	0.1923	0.1333	T	0.059
2	rs417130662	51720602	T	0.1538	0.1333	C	0.0205
2	rs430338984	51720689	T	0.03846	0.03333	A	0.00513
2	rs403124904	51720745	G	0.07692	0	T	0.07692
2	rs429666705	51720767	T	0.4615	0.2	C	0.2615
2	rs410161546	51720884	T	0.4615	0.25	C	0.2115
2	rs408615374	51721142	G	0.4231	0.2333	A	0.1898
2	rs398207135	51721304	T	0.1923	0.1333	C	0.059
2	rs411835809	51721636	A	0.2692	0.1333	G	0.1359
2	.	51721791	G	0	0.03333	A	-0.03333
2	rs401694469	51721867	C	0.4231	0.2667	T	0.1564
2	.	51722152	A	0	0.03333	G	-0.03333
2	rs402811115	51722490	A	0.2308	0.1333	G	0.0975
2	rs416110765	51722686	G	0.07692	0	A	0.07692
2	rs408480927	51723042	A	0.4231	0.2333	G	0.1898
2	rs426886417	51723259	G	0.07692	0	A	0.07692
2	rs407358795	51723457	G	0.03846	0	T	0.03846
2	rs419926420	51723559	G	0.2308	0.06667	T	0.16413
2	rs400543828	51723578	C	0.2308	0.1071	T	0.1237
2	rs426262522	51723621	C	0.1923	0.06667	T	0.12563
2	rs398871805	51723632	C	0.1923	0.06667	T	0.12563
2	rs411957214	51723654	G	0.1923	0.03333	A	0.15897
2	rs425361873	51723667	G	0.1923	0.03333	A	0.15897
2	rs406173404	51723680	C	0.3846	0.2	T	0.1846
2	rs415453363	51723756	A	0.1923	0.06667	C	0.12563
2	rs424583129	51723786	T	0.07692	0	G	0.07692
2	rs405153090	51723796	C	0.1923	0.1	T	0.0923
2	rs418491745	51723821	T	0.4231	0.2333	C	0.1898
2	rs426781454	51723949	T	0.1154	0.06667	C	0.04873
2	rs407567299	51724233	T	0.4231	0.2333	C	0.1898
2	rs416539428	51724280	T	0.1923	0.1	C	0.0923
2	rs429979600	51724301	T	0.07692	0	C	0.07692
2	rs406708416	51724518	C	0.1538	0.06667	T	0.08713
2	rs419882860	51724621	G	0.1923	0.06667	A	0.12563
2	rs409683482	51724661	T	0.1923	0.1333	C	0.059
2	.	51724665	CAT	0.2308	0.06667	C	0.16413
2	rs419010971	51724730	C	0.4231	0.2333	T	0.1898
2	rs398821630	51724747	C	0.2308	0.06667	T	0.16413
2	rs412104192	51724896	A	0.2308	0.06667	G	0.16413
2	rs425251945	51725078	C	0.3077	0.2	A	0.1077
2	rs401782868	51725098	G	0.5	0.2333	A	0.2667
2	.	51725185	A	0.1154	0.03571	G	0.07969
2	rs411302311	51725229	G	0.4231	0.2	A	0.2231
2	rs424460955	51725247	G	0.1923	0.1333	C	0.059
2	rs405233620	51725278	C	0.1923	0.1667	T	0.0256
2	rs418184747	51725358	C	0.1923	0.1667	T	0.0256
2	rs423665286	51725365	C	0.4615	0.2	T	0.2615
2	rs403389328	51725501	T	0.1154	0.06667	C	0.04873
2	rs416747721	51725726	A	0.1154	0.06667	C	0.04873
2	rs429932078	51725883	T	0.1923	0.1333	G	0.059
2	rs415606982	51726325	T	0.1923	0.1333	C	0.059
2	rs421378404	51727114	T	0.1154	0	C	0.1154
2	rs401925934	51727217	C	0.1538	0.03333	T	0.12047
2	rs420299260	51727375	C	0.1154	0	T	0.1154
2	rs401151527	51727385	C	0.1154	0	A	0.1154
2	.	51727427	A	0	0.03333	G	-0.03333
2	rs414431808	51727680	C	0.07692	0	T	0.07692
2	rs423458298	51727739	T	0.07692	0	A	0.07692
2	rs419572078	51728837	A	0.1154	0	C	0.1154
2	rs400143422	51729148	A	0.1154	0	T	0.1154
2	rs413267931	51729199	T	0.1154	0	C	0.1154
2	rs411628381	51729311	A	0.1538	0	G	0.1538
2	rs424577355	51729440	C	0.1154	0	T	0.1154
2	rs405345485	51729450	C	0.1154	0.03333	T	0.08207
2	rs424138314	51729766	C	0.07692	0	T	0.07692
2	rs417925381	51730047	A	0.07692	0	G	0.07692
2	.	51730065	A	0.07692	0	G	0.07692
2	rs427098396	51730129	T	0.1154	0	A	0.1154
2	rs416251956	51730389	A	0.1154	0	G	0.1154
2	rs419267423	51730581	C	0.1154	0	T	0.1154
2	rs400098188	51730612	A	0.1154	0	G	0.1154
2	rs424990351	51730758	T	0.1154	0	C	0.1154
2	rs418070294	51731203	T	0.1923	0.06667	G	0.12563
2	rs422795738	51731237	C	0.1154	0.03333	T	0.08207
2	rs403521771	51731505	T	0.03846	0.03333	C	0.00513
2	rs429379329	51731769	C	0.1154	0.06667	A	0.04873
2	rs410136454	51731886	G	0.2692	0.1	A	0.1692
2	rs428453555	51732001	G	0.1154	0.07143	A	0.04397
2	rs422686319	51732060	A	0.07692	0.03333	G	0.04359
2	rs399116123	51732114	A	0.07692	0.03333	G	0.04359
2	rs408135144	51732139	T	0.03846	0.03333	C	0.00513
2	rs421314786	51732200	A	0.03846	0.03333	G	0.00513
2	rs410583099	51732270	T	0.07692	0.03333	C	0.04359
2	rs423725146	51732389	T	0.1538	0.03333	C	0.12047
2	rs400254334	51732659	T	0.1154	0.06667	C	0.04873
2	.	51732809	CT	0.1154	0.06667	C	0.04873
2	rs403735549	51732849	T	0.07692	0.03333	A	0.04359
2	rs425905677	51732961	T	0.07692	0	C	0.07692
2	rs415246153	51733021	C	0.1154	0.06667	T	0.04873
2	rs404805832	51733068	A	0.1154	0.06667	G	0.04873
2	rs417945293	51733191	T	0.1154	0.06667	C	0.04873
2	rs427676480	51733260	G	0.03846	0.03333	A	0.00513
2	rs421534908	51733277	A	0.07692	0.03333	G	0.04359
2	rs430634380	51733323	T	0.07692	0.03333	C	0.04359
2	rs419795806	51733493	T	0.1923	0.1333	A	0.059
2	rs413461295	51733620	T	0.1154	0.06667	C	0.04873
2	rs418471747	51733636	C	0.1154	0.06667	T	0.04873
2	rs399576685	51733712	A	0.1154	0.03333	G	0.08207
2	rs411773096	51734244	A	0.07692	0	G	0.07692
2	rs424357764	51734452	G	0.2308	0.1	A	0.1308
2	rs404983348	51734549	T	0.1923	0.1333	C	0.059
2	rs418138789	51734627	C	0.1154	0.03333	T	0.08207
2	rs404159783	51734832	T	0.07692	0.03333	C	0.04359
2	rs407082529	51735215	A	0.03846	0.03333	G	0.00513
2	rs418694379	51736232	T	0.07692	0.03333	C	0.04359
2	rs411692647	51736979	G	0.03846	0.03333	A	0.00513
2	rs425047504	51736993	T	0.1538	0.06667	C	0.08713
2	rs400869365	51737005	G	0.07692	0.03333	A	0.04359
2	.	51737021	T	0.07692	0.03333	A	0.04359
2	.	51737104	T	0.03846	0	C	0.03846
2	rs416330965	51738189	T	0.07692	0.03333	C	0.04359
2	.	51738508	C	0.07692	0.06667	T	0.01025
2	rs429755014	51738691	G	0.07692	0.03333	A	0.04359
2	rs409546108	51738970	A	0.07692	0	G	0.07692
2	rs421785784	51739560	T	0.07692	0.06667	C	0.01025
2	rs414143502	51740451	T	0.07692	0.03333	C	0.04359
2	rs399842029	51740573	C	0.07692	0.03333	T	0.04359
2	rs425527852	51740651	A	0.1154	0.06667	C	0.04873
2	rs407745052	51740944	T	0.07692	0.03333	C	0.04359
2	rs421163800	51740981	T	0.1538	0.06667	C	0.08713
2	rs401642722	51741081	G	0.07692	0.03333	A	0.04359
2	rs399866821	51741240	T	0.07692	0.03333	C	0.04359
2	rs422225194	51741576	G	0.07692	0.03333	T	0.04359
2	rs398735466	51741600	A	0.07692	0.03333	T	0.04359
2	rs411999966	51741680	G	0.1538	0.06667	A	0.08713
2	rs403276994	51742100	T	0.07692	0.03333	G	0.04359
2	rs406817979	51742240	A	0.07692	0.03333	T	0.04359
2	rs409011955	51742917	C	0.1538	0.06667	T	0.08713
2	rs421293472	51743296	A	0.07692	0.03333	G	0.04359
2	rs411407449	51743517	T	0.1538	0.06667	G	0.08713
2	rs403452560	51743722	T	0.07692	0.03333	A	0.04359
2	rs416602713	51743788	G	0.07692	0.03333	A	0.04359
2	rs402639613	51744057	C	0.07692	0	G	0.07692
2	rs429211899	51744379	A	0.07692	0.03333	C	0.04359
2	rs409625664	51744394	T	0.07692	0.03333	C	0.04359
2	rs401795767	51744723	T	0.1923	0.03333	C	0.15897
2	rs420607450	51744889	C	0.1923	0.03333	T	0.15897
2	rs401162580	51744896	C	0.1923	0.03333	T	0.15897
2	rs414244439	51745015	T	0.1538	0.03571	A	0.11809
2	rs423565697	51745132	A	0.1538	0.03333	G	0.12047
2	rs399333867	51745156	A	0.1538	0.03333	G	0.12047
2	rs402254631	51745366	C	0.1538	0.06667	T	0.08713
2	rs415577052	51745520	T	0.1538	0.03333	C	0.12047
2	rs425217850	51745675	C	0.07692	0	A	0.07692
2	.	51745938	T	0.07692	0.03333	A	0.04359
2	rs414788642	51745974	A	0.1538	0.03333	G	0.12047
2	.	51746105	G	0.07692	0.03333	A	0.04359
2	rs407992716	51746196	C	0.03846	0	G	0.03846
2	rs417296423	51746270	A	0.07692	0	G	0.07692
2	.	51746286	T	0.07692	0	C	0.07692
2	rs430490391	51746337	T	0.07692	0	C	0.07692
2	.	51746812	A	0.03846	0	G	0.03846
2	.	51746980	A	0.1154	0.03571	C	0.07969
2	.	51746990	A	0.07692	0.03333	T	0.04359
2	rs413276401	51747216	G	0.07692	0.03333	A	0.04359
2	rs417756408	51748175	T	0.07692	0	C	0.07692
2	rs429512565	51748368	C	0.1923	0.06667	T	0.12563
2	rs411655778	51749023	A	0.1923	0.06667	C	0.12563
2	rs422891410	51749864	A	0.07692	0.06667	T	0.01025
2	rs429624753	51750103	C	0.1923	0.06667	T	0.12563
2	rs405826474	51750205	G	0.1923	0.06667	C	0.12563
2	rs409387299	51750408	A	0.1923	0.06667	G	0.12563
2	rs420800410	51750755	C	0.03846	0	T	0.03846
2	rs401399709	51750791	G	0.1538	0.03333	A	0.12047
2	.	51750848	C	0.07692	0.03333	G	0.04359
2	.	51751445	A	0.1154	0.1333	G	-0.0179
2	rs415070070	51751500	A	0.07692	0.03571	G	0.04121
2	rs405166195	51751765	C	0.1538	0.06667	T	0.08713
2	rs427696954	51751897	C	0.07692	0	T	0.07692
2	rs408092614	51751918	A	0.07692	0	G	0.07692
2	rs417362532	51751951	C	0.07692	0.03333	T	0.04359
2	rs409466735	51752222	C	0.1154	0	T	0.1154
2	rs426126849	51752777	A	0.1154	0.06667	C	0.04873
2	rs401898551	51752842	T	0.1538	0.06667	A	0.08713
2	rs411154146	51752911	G	0.1538	0.06667	A	0.08713
2	rs418218399	51753033	T	0.1538	0.06667	C	0.08713
2	rs423425202	51753040	C	0.1538	0.06667	T	0.08713
2	rs404179796	51753062	T	0.1538	0.06667	C	0.08713
2	rs417348001	51753088	G	0.07692	0.03333	A	0.04359
2	rs406461428	51753115	C	0.07692	0	A	0.07692
2	rs415650518	51753205	G	0.1538	0.06667	A	0.08713
2	rs428901166	51753211	G	0.1538	0.06667	A	0.08713
2	rs399598929	51753377	C	0.1538	0.06667	T	0.08713
2	rs408858765	51753409	T	0.1538	0.1333	G	0.0205
2	rs422005109	51753428	A	0.1923	0.1333	C	0.059
2	.	51753487	A	0.1154	0	G	0.1154
2	rs398472203	51753501	C	0.1538	0.06667	T	0.08713
2	rs411773173	51753656	G	0.1538	0.1	C	0.0538
2	.	51753913	A	0.07692	0.03333	T	0.04359
2	rs400851817	51753955	T	0.1923	0.06667	G	0.12563
2	rs413966904	51753968	T	0.07692	0.03333	G	0.04359
2	rs417529080	51754225	C	0.1538	0.1	A	0.0538
2	rs402993001	51754328	T	0.1538	0.06667	C	0.08713
2	rs416376907	51754374	A	0.07692	0.06667	G	0.01025
2	rs414532565	51754590	C	0.1538	0.06667	T	0.08713
2	rs407611051	51755069	T	0.1538	0.03333	A	0.12047
2	rs400895266	51755195	G	0.1538	0.06667	T	0.08713
2	rs414221646	51755218	G	0.07692	0.03333	T	0.04359
2	rs418953044	51755265	C	0.1538	0.03333	T	0.12047
2	rs399694152	51755396	C	0.1923	0.06667	T	0.12563
2	rs413026053	51755449	G	0.07692	0	A	0.07692
2	rs426656713	51755463	G	0.1538	0.03571	A	0.11809
2	rs412221041	51755502	C	0.07692	0.03333	T	0.04359
2	rs425712650	51755518	G	0.07692	0.03333	A	0.04359
2	rs405477680	51755544	A	0.07692	0.03333	C	0.04359
2	rs414711967	51755568	C	0.1538	0.07143	T	0.08237
2	.	51755730	C	0.07692	0.03333	T	0.04359
2	rs428083182	51755733	T	0.07692	0.03333	C	0.04359
2	rs404287760	51755824	T	0.07692	0.03333	C	0.04359
2	rs407834442	51755938	G	0.07692	0.03333	T	0.04359
2	rs420732524	51756100	T	0.07692	0.03333	C	0.04359
2	rs412946453	51756280	C	0.07692	0.06667	T	0.01025
2	.	51756301	C	0.07692	0.06667	G	0.01025
2	.	51756353	C	0.07692	0.06667	G	0.01025
2	rs399074896	51756514	T	0.07692	0.03333	C	0.04359
2	.	51756582	C	0.07692	0.03333	CCA	0.04359
2	rs425357203	51756593	A	0.07692	0.03333	G	0.04359
2	rs411243189	51756680	T	0.1923	0.06667	C	0.12563
2	rs423831674	51756761	C	0.1923	0.06667	T	0.12563
2	rs404463417	51756891	T	0.1923	0.06667	C	0.12563
2	.	51756893	A	0.07692	0.03333	T	0.04359
2	rs417044717	51757391	G	0.1538	0	A	0.1538
2	.	51757393	A	0.07692	0	G	0.07692
2	rs406578678	51757416	A	0.07692	0	T	0.07692
2	.	51757467	G	0.07692	0.03333	C	0.04359
2	.	51757468	C	0.07692	0.03333	T	0.04359
2	.	51757589	A	0	0.06667	C	-0.06667
2	rs409089684	51757987	G	0.07692	0.03333	C	0.04359
2	rs422225098	51758062	C	0.07692	0.03333	A	0.04359
2	rs398741128	51758074	C	0.1154	0.03333	A	0.08207
2	rs421622879	51758208	G	0.1923	0.06667	T	0.12563
2	rs402157538	51758235	T	0.1923	0.03333	G	0.15897
2	rs411178811	51758273	C	0.1923	0.03333	A	0.15897
2	rs424588681	51758320	G	0.1538	0.03333	A	0.12047
2	rs400341242	51758397	T	0.07692	0.03333	C	0.04359
2	rs422717849	51758646	A	0.07692	0.03333	G	0.04359
2	rs416568894	51758698	T	0.1923	0.06667	C	0.12563
2	rs429243274	51758813	A	0.03846	0	G	0.03846
2	rs422902900	51759383	C	0.07692	0	T	0.07692
2	rs399345183	51759398	G	0.1923	0.06667	A	0.12563
2	rs412522104	51759405	G	0.1923	0.06667	A	0.12563
2	rs402627731	51759501	A	0.07692	0.03333	C	0.04359
2	rs411881428	51759591	A	0.1538	0.03333	G	0.12047
2	rs405548234	51759748	C	0.07692	0.03333	T	0.04359
2	rs414803142	51759752	G	0.1923	0.1	A	0.0923
2	.	51759992	T	0.07692	0.03333	C	0.04359
2	rs417122515	51760564	G	0.07692	0.06667	A	0.01025
2	rs410151620	51760850	G	0.07692	0.03333	A	0.04359
2	rs421766507	51761251	T	0.03846	0	C	0.03846
2	rs411485859	51761389	G	0.07692	0.03333	A	0.04359
2	rs405724126	51761427	T	0.03846	0.03333	C	0.00513
2	rs423914374	51761509	G	0.07692	0	A	0.07692
2	rs417222085	51761661	C	0.07692	0.03333	T	0.04359
2	rs416107487	51761783	T	0.03846	0	C	0.03846
2	rs410398404	51761836	C	0.07692	0.03333	A	0.04359
2	rs409206980	51762229	A	0.07692	0.03333	G	0.04359
2	rs421604641	51762293	A	0.07692	0.03333	G	0.04359
2	rs398327854	51762455	A	0.1538	0.03333	G	0.12047
2	rs407310226	51762463	G	0.07692	0.03333	T	0.04359
2	rs420767912	51762585	A	0.07692	0.03333	G	0.04359
2	rs400488740	51762918	G	0.07692	0	A	0.07692
2	rs416091408	51763253	C	0.07692	0.03333	T	0.04359
2	rs425355907	51763282	A	0.07692	0.07143	C	0.00549
2	rs406210932	51763293	A	0.07692	0.07143	T	0.00549
2	.	51763318	C	0.1154	0.06667	CCCCAA	0.04873
2	.	51763322	C	0.03846	0	A	0.03846
2	rs409143977	51763581	C	0.07692	0.03333	T	0.04359
2	rs418456999	51763721	A	0.07692	0.03333	G	0.04359
2	rs406396894	51764046	T	0.07692	0.03333	C	0.04359
2	rs400603539	51764250	C	0.07692	0.03333	T	0.04359
2	rs413768070	51764270	A	0.07692	0.03333	C	0.04359
2	rs412168459	51764512	A	0.07692	0.03333	G	0.04359
2	rs425463154	51764694	C	0.1154	0.03333	T	0.08207
2	rs405829473	51764727	G	0.1154	0.03333	A	0.08207
2	rs424426072	51764828	G	0.5	0.2	A	0.3
2	rs405245463	51764863	A	0.07692	0.03333	G	0.04359
2	rs418411791	51764942	G	0.07692	0.03333	A	0.04359
2	rs416675785	51765198	T	0.1154	0.03333	C	0.08207
2	rs419786208	51765377	G	0.07692	0	T	0.07692
2	rs409867633	51765497	G	0.07692	0.03333	A	0.04359
2	rs418933936	51765614	C	0.1154	0.03333	T	0.08207
2	rs399438384	51765868	G	0.6154	0.2333	T	0.3821
2	rs424424357	51766233	A	0.5385	0.2143	G	0.3242
2	.	51766242	C	0.1154	0	T	0.1154
2	rs414441663	51766411	C	0.03846	0.03333	A	0.00513
2	rs423674071	51766510	G	0.5769	0.2	T	0.3769
2	.	51766523	C	0.1538	0	T	0.1538
2	rs417364696	51766621	T	0.07692	0.03333	C	0.04359
2	rs429899008	51766627	T	0.07692	0.03333	A	0.04359
2	rs402469177	51766647	C	0.07692	0.03333	T	0.04359
2	rs428786147	51766681	T	0.07692	0.06667	C	0.01025
2	rs409468928	51766709	T	0.1923	0.06667	C	0.12563
2	rs428328854	51766822	T	0.07692	0.03333	C	0.04359
2	rs408618121	51766856	A	0.07692	0.03333	T	0.04359
2	rs401883376	51767319	G	0.07692	0.03333	C	0.04359
2	rs411137685	51767332	G	0.6923	0.2333	A	0.459
2	rs419952283	51767425	T	0.03846	0.03333	C	0.00513
2	rs400683680	51767603	C	0.6923	0.2333	T	0.459
2	rs414041834	51767631	C	0.7308	0.2667	T	0.4641
2	rs423596609	51767645	A	0.07692	0.03333	G	0.04359
2	rs404181843	51767685	A	0.7308	0.2667	G	0.4641
2	rs413248485	51767723	T	0.07692	0	C	0.07692
2	rs426714706	51767879	A	0.6538	0.2	G	0.4538
2	rs402372353	51767927	C	0.7308	0.2333	T	0.4975
2	rs415658066	51767943	C	0.1154	0	T	0.1154
2	rs428948684	51768034	C	0.6923	0.2	G	0.4923
2	rs405307788	51768037	T	0.07692	0.03333	C	0.04359
2	rs414567844	51768071	A	0.1538	0	G	0.1538
2	.	51768156	A	0.6154	0.1333	C	0.4821
2	.	51768171	G	0.5	0.1429	A	0.3571
2	.	51768199	G	0.07692	0	A	0.07692
2	.	51768202	A	0.6923	0.1667	G	0.5256
2	.	51768220	A	0.6154	0.2	G	0.4154
2	rs417746058	51768302	T	0.07692	0.03333	A	0.04359
2	rs427208004	51768306	A	0.4615	0.1667	C	0.2948
2	rs407688806	51768310	G	0.07692	0.03333	A	0.04359
2	.	51768321	T	0.07692	0.03333	A	0.04359
2	rs400879143	51768383	G	0.6923	0.2333	A	0.459
2	rs419245465	51768458	G	0.1923	0.03333	A	0.15897
2	.	51768549	T	0.1154	0.03333	A	0.08207
2	rs400086495	51768608	A	0.07692	0.03333	G	0.04359
2	rs413420423	51768690	A	0.1154	0	G	0.1154
2	rs426572502	51768700	C	0.07692	0.03333	T	0.04359
2	rs398912745	51768723	A	0.7308	0.2143	G	0.5165
2	rs424961457	51768836	G	0.5385	0.2143	A	0.3242
2	rs405546905	51768840	C	0.6538	0.25	T	0.4038
2	rs414547202	51768895	C	0.1154	0	A	0.1154
2	rs404683182	51769011	T	0.07692	0	C	0.07692
2	rs418031797	51769065	C	0.6154	0.2333	A	0.3821
2	rs427073445	51769142	T	0.5769	0.2667	C	0.3102
2	rs407601356	51769178	T	0.5769	0.2333	C	0.3436
2	rs416812320	51769181	G	0.5769	0.2333	A	0.3436
2	.	51769302	A	0.6538	0.2333	C	0.4205
2	rs419159667	51769353	T	0.6538	0.2333	C	0.4205
2	.	51769414	GA	0.6154	0.2333	G	0.3821
2	rs399692063	51769464	A	0.7308	0.2333	G	0.4975
2	rs408955977	51769494	G	0.6923	0.2333	A	0.459
2	rs399085803	51769538	T	0.6538	0.2	C	0.4538
2	rs412267393	51769548	T	0.6923	0.2	C	0.4923
2	rs425439085	51769749	G	0.5385	0.2	C	0.3385
2	rs401379108	51769796	A	0.6154	0.2333	G	0.3821
2	rs410632602	51769815	T	0.03846	0.03333	C	0.00513
2	rs404285375	51770065	A	0.03846	0	G	0.03846
2	rs423148080	51770129	A	0.07692	0.03333	G	0.04359
2	rs403743832	51770147	G	0.03846	0	A	0.03846
2	rs416870822	51770228	A	0.6923	0.25	G	0.4423
2	rs402548212	51770360	T	0.07692	0	C	0.07692
2	rs415134114	51770381	C	0.6923	0.2667	T	0.4256
2	rs428572619	51770404	G	0.6154	0.2667	A	0.3487
2	.	51770453	A	0.07692	0	G	0.07692
2	rs422103628	51770508	G	0.5769	0.1667	C	0.4102
2	rs408346293	51770564	G	0.6923	0.2	A	0.4923
2	rs421485435	51770646	C	0.6538	0.2667	T	0.3871
2	rs400403118	51770846	T	0.5	0.2	C	0.3
2	rs413542038	51770896	G	0.6923	0.2	T	0.4923
2	rs403650501	51771068	C	0.5385	0.2	T	0.3385
2	rs426209898	51771099	T	0.07692	0	A	0.07692
2	.	51771291	C	0.07692	0	T	0.07692
2	.	51771295	G	0.07692	0	A	0.07692
2	rs405047751	51771296	G	0.07692	0	T	0.07692
2	.	51771566	A	0	0.07692	G	-0.07692
2	.	51771574	G	0.3462	0.6154	A	-0.2692
2	rs398887952	51774503	A	0.07692	0	G	0.07692
2	rs411966893	51774572	T	0.7308	0.2333	C	0.4975
2	rs425444655	51774577	G	0.7308	0.2333	A	0.4975
2	rs424694130	51774963	C	0.07692	0.06667	T	0.01025
2	rs418427782	51775110	A	0.5385	0.2	C	0.3385
2	rs426955514	51775138	C	0.07692	0.03333	T	0.04359
2	rs416532350	51775221	T	0.5769	0.25	C	0.3269
2	rs429816712	51775251	G	0.5385	0.2143	A	0.3242
2	rs406396625	51775300	G	0.5385	0.1786	A	0.3599
2	rs420062960	51775368	G	0.5	0.2333	A	0.2667
2	rs429344739	51775432	T	0.07692	0	G	0.07692
2	rs409694452	51775637	A	0.07692	0	G	0.07692
2	rs419015493	51775758	A	0.5385	0.2333	G	0.3052
2	rs398808212	51775772	G	0.5385	0.2333	C	0.3052
2	rs412181063	51775781	G	0.6538	0.2667	T	0.3871
2	rs421162317	51775866	A	0.03846	0	C	0.03846
2	rs401708054	51775949	C	0.5385	0.1667	T	0.3718
2	rs410975438	51775999	C	0.5	0.1667	T	0.3333
2	rs401182860	51776130	T	0.5385	0.1667	C	0.3718
2	rs414263382	51776157	G	0.6538	0.2	A	0.4538
2	rs403392154	51776194	T	0.5385	0.2	C	0.3385
2	rs425793211	51776288	G	0.6154	0.2667	A	0.3487
2	rs402230060	51776295	A	0.5385	0.2333	G	0.3052
2	rs415650395	51776304	C	0.6154	0.2667	T	0.3487
2	rs429329825	51776323	C	0.07692	0.03333	T	0.04359
2	rs427967317	51776537	A	0.6923	0.2333	G	0.459
2	.	51776696	G	0.6923	0.1923	A	0.5
2	.	51776735	T	0.03846	0	C	0.03846
2	rs408707204	51776782	A	0.5	0.2333	G	0.2667
2	rs421367251	51776804	C	0.7308	0.2333	T	0.4975
2	.	51776806	T	0.07692	0	C	0.07692
2	rs406874984	51776867	G	0.6923	0.2	A	0.4923
2	rs420255358	51776881	A	0.5385	0.1667	G	0.3718
2	rs414443747	51776947	G	0.5769	0.2	A	0.3769
2	rs423674127	51776956	G	0.5769	0.2	A	0.3769
2	rs422566653	51777053	T	0.6923	0.2333	C	0.459
2	rs413250181	51777074	G	0.5	0.2	A	0.3
2	rs426038018	51777165	A	0.5385	0.1667	G	0.3718
2	rs402455463	51777425	C	0.6923	0.2333	T	0.459
2	.	51777517	T	0.07692	0	TGC	0.07692
2	rs415572385	51777568	A	0.6923	0.2333	G	0.459
2	rs414904375	51777807	C	0.07692	0	T	0.07692
2	rs428168618	51777946	T	0.07692	0	C	0.07692
2	rs408595413	51778002	G	0.07692	0	A	0.07692
2	rs430411465	51778030	A	0.6154	0.2667	G	0.3487
2	rs407035934	51778189	A	0.07692	0	G	0.07692
2	.	51778208	A	0.07692	0	T	0.07692
2	rs420177538	51778382	C	0.1154	0.03333	T	0.08207
2	rs400702486	51778392	T	0	0.03333	C	-0.03333
2	rs409949988	51778412	T	0.6923	0.2333	G	0.459
2	rs419544627	51778498	G	0.03846	0	C	0.03846
2	rs400204626	51778510	T	0.03846	0	C	0.03846
2	rs422354557	51778777	T	0.1538	0.03333	C	0.12047
2	rs398288014	51778829	G	0.07692	0.03333	A	0.04359
2	rs411584822	51778885	A	0.07692	0.03333	C	0.04359
2	rs405309552	51778957	C	0.07692	0.03333	A	0.04359
2	rs410478214	51778995	G	0.07692	0.03333	A	0.04359
2	rs424238678	51779002	T	0.07692	0.03333	A	0.04359
2	rs404787696	51779088	G	0.07692	0.03333	A	0.04359
2	rs417923617	51779092	G	0.6923	0.2333	A	0.459
2	rs416164373	51779239	G	0.07692	0.03333	A	0.04359
2	rs429587239	51779287	T	0.07692	0.03333	A	0.04359
2	rs409925616	51779310	T	0.07692	0.03333	C	0.04359
2	rs419031799	51779348	A	0.07692	0.03333	G	0.04359
2	rs422723344	51779437	A	0.7308	0.2333	C	0.4975
2	rs412277361	51779533	C	0.07692	0.03333	T	0.04359
2	rs401457042	51779621	T	0.1154	0	C	0.1154
2	.	51779796	A	0	0.03333	C	-0.03333
2	rs403495793	51780012	C	0.07692	0.03333	T	0.04359
2	rs422389251	51780320	G	0.07692	0.03333	T	0.04359
2	rs427809326	51780444	A	0.07692	0.03333	G	0.04359
2	rs408161348	51780644	G	0.1154	0	A	0.1154
2	rs401378783	51780762	A	0.07692	0.03333	G	0.04359
2	rs419879227	51780933	A	0.7308	0.2333	T	0.4975
2	.	51780973	C	0.07692	0.03333	T	0.04359
2	rs400225349	51781005	A	0.07692	0.03333	C	0.04359
2	rs402548257	51781314	G	0.4615	0.2	T	0.2615
2	rs418261498	51781652	C	0.7692	0.2333	T	0.5359
2	rs427786877	51781653	G	0.4615	0.2	A	0.2615
2	rs408332746	51781715	G	0.2308	0.7	A	-0.4692
2	rs399571739	51782459	T	0.3462	0.03333	C	0.31287
2	rs398400086	51782592	T	0.3077	0.03333	A	0.27437
2	rs411757710	51782709	T	0.07692	0.03333	C	0.04359
2	rs418177947	51782995	G	0.1154	0.03333	A	0.08207
2	.	51783075	G	0.2308	0	A	0.2308
2	rs430819192	51783198	A	0.3077	0.03333	G	0.27437
2	rs407080056	51783218	A	0.3077	0.03333	G	0.27437
2	rs428905663	51783387	T	0.3077	0.03333	C	0.27437
2	.	51783400	A	0	0.03333	G	-0.03333
2	rs423396774	51784327	A	0.3077	0.03333	G	0.27437
2	rs403775410	51784357	T	0.3077	0.06667	C	0.24103
2	rs428051748	51784647	A	0.1538	0.03333	G	0.12047
2	rs421791355	51784963	G	0.3462	0.03333	C	0.31287
2	rs427037036	51785113	G	0.3077	0.03333	C	0.27437
2	rs420898383	51785156	T	0.3077	0.03333	C	0.27437
2	rs410736983	51785421	G	0.3077	0.03333	A	0.27437
2	rs419283795	51785452	A	0.2692	0.03333	G	0.23587
2	.	51785623	T	0.07692	0	C	0.07692
2	rs413017556	51785641	A	0.3077	0.06667	G	0.24103
2	rs402813212	51785818	C	0.7308	0.2333	T	0.4975
2	rs412352693	51786104	G	0.2308	0	A	0.2308
2	rs425529277	51786147	G	0.07692	0.03333	C	0.04359
2	rs415372979	51786218	T	0.3077	0.06667	C	0.24103
2	rs417534650	51786353	T	0.3077	0.03333	C	0.27437
2	rs407429114	51786402	A	0.3462	0.03333	G	0.31287
2	rs416961109	51786408	A	0.03846	0	G	0.03846
2	rs430220130	51786480	C	0.3077	0.03333	G	0.27437
2	rs409022372	51786762	A	0.3077	0.03333	G	0.27437
2	rs411979309	51786948	A	0.3077	0.03333	G	0.27437
2	rs411187624	51787045	C	0.2308	0	T	0.2308
2	rs417721817	51787358	A	0.2308	0	T	0.2308
2	.	51787446	T	0.07692	0.03333	G	0.04359
2	rs422951656	51788510	G	0.2308	0	C	0.2308
2	rs403476322	51788569	T	0.2308	0	C	0.2308
2	.	51789042	T	0.7308	0.2333	A	0.4975
2	rs421372330	51789379	A	0.4231	0.2	C	0.2231
2	rs430424062	51789402	A	0.07692	0.03333	G	0.04359
2	rs412567984	51789787	T	0.7308	0.2857	A	0.4451
2	rs425167306	51789960	T	0.7308	0.2333	C	0.4975
2	rs405786145	51789962	A	0.7308	0.2333	G	0.4975
2	rs399946858	51790721	C	0.03846	0	G	0.03846
2	rs398359905	51790888	C	0.07692	0.03333	G	0.04359
2	rs424823836	51791071	A	0.07692	0.03333	G	0.04359
2	rs417990321	51791279	C	0.7308	0.2333	T	0.4975
2	rs409971817	51791379	T	0.2308	0	C	0.2308
2	rs398278374	51791873	G	0.2308	0	A	0.2308
2	rs401229200	51792032	A	0.2692	0.03333	G	0.23587
2	rs400646313	51792350	C	0.2308	0	T	0.2308
2	rs416166204	51792605	G	0.4231	0.2333	A	0.1898
2	rs405866041	51792771	G	0.2308	0	C	0.2308
2	rs413859374	51793243	T	0.1538	0.7	G	-0.5462
2	rs399420389	51793427	C	0.2692	0.06667	T	0.20253
2	rs406015867	51793571	T	0.2308	0	C	0.2308
2	.	51793924	A	0	0.03333	G	-0.03333
2	rs419053482	51794319	C	0.3077	0.03333	T	0.27437
2	.	51795548	A	0.1923	0	G	0.1923
2	rs421923485	51795608	C	0.2692	0.03333	T	0.23587
2	rs420369429	51795743	C	0.2308	0	T	0.2308
2	.	51795984	T	0.1538	0	C	0.1538
2	rs414025119	51796060	A	0.2308	0	G	0.2308
2	.	51796448	AT	0.4615	0.2333	A	0.2282
2	rs405499409	51796761	T	0.5385	0.2	C	0.3385
2	rs408435944	51796794	G	0.5769	0.2	T	0.3769
2	rs418007616	51796830	G	0.5769	0.1667	A	0.4102
2	rs427110357	51796886	A	0.5769	0.1667	T	0.4102
2	rs400849197	51796917	A	0.6154	0.2	G	0.4154
2	.	51797010	T	0.5769	0.2333	A	0.3436
2	.	51797726	C	0.6154	0.2	T	0.4154
2	rs425517677	51797769	G	0.2692	0.1667	C	0.1025
2	rs414611321	51798009	G	0.5769	0.2	A	0.3769
2	rs404294601	51798068	C	0.2308	0.7	T	-0.4692
2	rs428470930	51798742	A	0.07692	0.03333	G	0.04359
2	.	51799245	C	0.5769	0.3333	T	0.2436
2	rs421615706	51799475	A	0.07692	0.03333	G	0.04359
2	.	51799575	A	0	0.06667	G	-0.06667
2	.	51799647	C	0	0.03333	T	-0.03333
2	rs404528197	51799886	A	0.5769	0.2	G	0.3769
2	rs413523232	51800122	A	0.5769	0.2	T	0.3769
2	rs416935719	51800448	C	0.5769	0.2333	T	0.3436
2	.	51800524	C	0	0.03333	T	-0.03333
2	rs409027371	51801109	A	0.5769	0.2	T	0.3769
2	.	51801868	C	0	0.03333	T	-0.03333
2	rs422966151	51802635	T	0.5	0.1667	C	0.3333
2	rs403258297	51802639	G	0.5	0.1667	A	0.3333
2	rs412582475	51802703	G	0.5769	0.2	T	0.3769
2	rs426182134	51802725	A	0.5769	0.2	G	0.3769
2	.	51802825	A	0.03846	0	G	0.03846
2	rs427525689	51803284	C	0.3077	0.1667	A	0.141
2	rs411801893	51804448	A	0	0.1	G	-0.1
2	rs405614420	51804665	C	0.5769	0.2	A	0.3769
2	rs414853061	51804686	G	0.6154	0.2	A	0.4154
2	rs423376768	51804765	A	0.07692	0.03333	G	0.04359
2	rs430424070	51805542	C	0.3077	0.1667	G	0.141
2	rs406899175	51805551	G	0.5769	0.2	A	0.3769
2	rs429714331	51805623	C	0.2308	0	A	0.2308
2	.	51806752	A	0.1154	0	G	0.1154
2	.	51807119	CTG	0.5769	0.2333	C	0.3436
2	rs410680090	51807125	A	0.2308	0	G	0.2308
2	rs404584402	51807465	C	0.07692	0.03333	G	0.04359
2	rs401300866	51808680	C	0.5385	0.1333	T	0.4052
2	rs410789541	51808971	C	0.03846	0.03333	T	0.00513
2	.	51808997	C	0.1154	0.07143	T	0.04397
2	rs420095539	51809019	C	0.1154	0.03333	T	0.08207
2	.	51809027	G	0.03846	0	A	0.03846
2	.	51809033	A	0.1154	0.03333	T	0.08207
2	rs426436820	51809227	A	0.07692	0.1	G	-0.02308
2	rs402969945	51809331	C	0.07692	0.03333	G	0.04359
2	rs425352345	51809389	A	0.07692	0	G	0.07692
2	rs405880452	51809445	T	0.07692	0.03333	C	0.04359
2	rs428888921	51809455	T	0.07692	0.03333	C	0.04359
2	rs405084742	51809515	A	0.03846	0.06667	G	-0.02821
2	rs418489344	51809520	G	0.03846	0.06667	A	-0.02821
2	rs426768724	51809692	G	0.1538	0.1	A	0.0538
2	.	51809743	C	0.07692	0.06667	G	0.01025
2	.	51809744	C	0.07692	0.06667	G	0.01025
2	rs407489031	51809859	C	0.07692	0.06667	T	0.01025
2	rs420640759	51809900	T	0.03846	0.06667	C	-0.02821
2	.	51809942	A	0.03846	0.03333	ACGCG	0.00513
2	rs429732839	51809946	G	0.4615	0.06667	A	0.39483
2	rs406367142	51809969	C	0.07692	0.03333	A	0.04359
2	rs413745236	51810188	T	0.07692	0.03571	C	0.04121
2	rs418996529	51810192	C	0.07692	0.03571	T	0.04121
2	rs412088882	51810375	A	0.07692	0.06667	C	0.01025
2	.	51810505	T	0.07692	0.03333	TAGCTCAGTCAAGTAA	0.04359
2	rs405863436	51810570	T	0.07692	0.03333	G	0.04359
2	rs411035899	51810650	C	0.07692	0.03333	T	0.04359
2	.	51810818	C	0.07692	0	T	0.07692
2	rs423553004	51810902	C	0.07692	0.03333	T	0.04359
2	rs416699065	51810947	T	0.4231	0.03333	C	0.38977
2	rs430027574	51810976	C	0.5385	0.1	T	0.4385
2	rs406347102	51811071	C	0.5	0.1	T	0.4
2	rs415612464	51811193	A	0.4615	0.06667	T	0.39483
2	rs429298288	51811240	C	0.4231	0.03333	A	0.38977
2	rs409767829	51811298	C	0.5385	0.06667	G	0.47183
2	rs418856901	51811316	G	0.5	0.06667	A	0.43333
2	.	51811566	C	0.03846	0	T	0.03846
2	.	51811647	T	0.03846	0	C	0.03846
2	rs399394750	51811768	A	0.5385	0.06667	T	0.47183
2	rs408739100	51811785	G	0.5	0.06667	T	0.43333
2	rs421403931	51811903	A	0.4615	0.06667	C	0.39483
2	.	51811923	T	0	0.03333	TC	-0.03333
2	rs401947823	51811975	G	0.4615	0.06667	C	0.39483
2	.	51811995	C	0	0.03333	T	-0.03333
2	.	51812609	T	0	0.03333	C	-0.03333
2	rs400761840	51812704	A	0.5	0.06667	G	0.43333
2	rs414374663	51812724	A	0.07692	0.03333	G	0.04359
2	rs423488560	51812739	C	0.07692	0.03333	T	0.04359
2	rs404049257	51812755	T	0.5	0.06667	C	0.43333
2	rs426023444	51813000	G	0.5	0.06667	A	0.43333
2	rs402427655	51813217	T	0.5	0.06667	G	0.43333
2	rs415724941	51813225	C	0.5	0.06667	T	0.43333
2	rs428901709	51813453	A	0.4231	0.03333	G	0.38977
2	rs409419048	51813474	T	0.4615	0.06667	A	0.39483
2	rs414928414	51813637	G	0.2692	0	A	0.2692
2	rs428205453	51813639	G	0.5	0.06667	C	0.43333
2	.	51813846	G	0	0.03333	A	-0.03333
2	rs398462114	51814074	C	0.5385	0.1	T	0.4385
2	rs400680409	51814202	C	0.4615	0.06667	T	0.39483
2	rs423722457	51814301	T	0.07692	0.03333	A	0.04359
2	.	51814329	G	0	0.03333	T	-0.03333
2	rs400185837	51814331	C	0.5	0.1	A	0.4
2	rs413263530	51814495	T	0.5	0.06667	C	0.43333
2	rs426540337	51814691	A	0.5385	0.1	G	0.4385
2	rs403054631	51814873	G	0.4615	0.06667	C	0.39483
2	rs411529077	51814919	A	0.4231	0.03333	T	0.38977
2	rs424980719	51814947	C	0.07692	0.03333	T	0.04359
2	rs414585857	51815296	T	0.07692	0.03333	A	0.04359
2	rs404699869	51815514	C	0.4231	0.03333	T	0.38977
2	rs409935030	51815864	G	0.4231	0.06667	A	0.35643
2	rs413331931	51816291	C	0.07692	0	T	0.07692
2	rs422634295	51816294	T	0.5385	0.1	A	0.4385
2	rs424902663	51816397	C	0.03846	0	T	0.03846
2	rs418013967	51816975	G	0.3846	0.06667	A	0.31793
2	.	51817097	A	0	0.03333	G	-0.03333
2	rs428232198	51817349	A	0.07692	0.06667	G	0.01025
2	rs412201064	51817565	T	0.07692	0.03333	C	0.04359
2	.	51818849	A	0.03846	0	C	0.03846
2	rs423991757	51818976	A	0.5385	0.1786	G	0.3599
2	rs413585428	51819349	C	0.5385	0.1333	T	0.4052
2	rs423106698	51819709	G	0.4231	0.03333	A	0.38977
2	rs403736824	51819762	C	0.4231	0.06667	T	0.35643
2	rs417017263	51819804	A	0.4231	0.03333	C	0.38977
2	.	51819893	T	0.07692	0	C	0.07692
2	rs402558788	51819911	T	0.2692	0	C	0.2692
2	rs428424853	51820036	A	0.4231	0.03333	G	0.38977
2	rs408889165	51820121	A	0.5385	0.1667	G	0.3718
2	rs427366475	51820324	T	0.2692	0	C	0.2692
2	.	51820574	T	0.1538	0.03333	C	0.12047
2	.	51820714	A	0.07692	0	C	0.07692
2	.	51821049	A	0	0.03333	T	-0.03333
2	rs407201845	51821200	C	0.4231	0.03333	T	0.38977
2	.	51821944	C	0.3846	0.03333	T	0.35127
2	.	51822879	0	0	0.1333	C	-0.1333
2	rs399239714	51823259	A	0.3846	0	G	0.3846
2	.	51823516	TG	0.5385	0.1333	T	0.4052
2	.	51824062	T	0.03846	0	C	0.03846
2	rs405766201	51824098	A	0.5	0.1333	G	0.3667
2	rs427292815	51824393	T	0.4231	0.03333	C	0.38977
2	.	51825475	A	0.07692	0.03333	T	0.04359
2	rs420546796	51825688	C	0.5385	0.1333	T	0.4052
2	.	51826865	A	0	0.06667	G	-0.06667
2	rs421886894	51826988	G	0.5385	0.06667	A	0.47183
2	rs405605443	51827858	G	0.5385	0.1333	A	0.4052
2	rs403788444	51828091	C	0.07692	0.03333	T	0.04359
2	.	51828184	A	0.03846	0.03333	G	0.00513
2	rs430685039	51828300	C	0.5	0.1333	T	0.3667
2	rs416448322	51828718	T	0.07692	0.03333	C	0.04359
2	rs420877614	51829298	T	0.5385	0.1071	A	0.4314
2	rs401502615	51829505	T	0.2692	0	C	0.2692
2	rs410752990	51829506	G	0.5385	0.1333	A	0.4052
2	rs403965470	51829631	T	0.5	0.1333	A	0.3667
2	rs413145708	51829649	A	0.07692	0.03333	T	0.04359
2	rs426376689	51829768	G	0.5385	0.1333	A	0.4052
2	rs402799189	51829771	T	0.5385	0.1333	C	0.4052
2	rs429905586	51830585	C	0.5385	0.1333	A	0.4052
2	rs406108255	51830627	T	0.2692	0	C	0.2692
2	rs428722018	51830810	G	0.1154	0.06667	T	0.04873
2	rs408483058	51830839	G	0.5	0.1333	A	0.3667
2	.	51830886	A	0.5	0.1333	G	0.3667
2	rs417709029	51831079	A	0.5	0.1333	G	0.3667
2	rs407466068	51831284	T	0.5769	0.1333	A	0.4436
2	rs421077481	51831332	C	0.5385	0.1	G	0.4385
2	rs401678329	51831378	T	0.5385	0.1	C	0.4385
2	.	51831404	C	0.5385	0.1	T	0.4385
2	rs406588152	51831482	A	0.5769	0.1333	G	0.4436
2	rs419920869	51831501	C	0.5769	0.1333	T	0.4436
2	rs400545917	51831754	A	0.1538	0.03333	T	0.12047
2	rs413111130	51831786	G	0.1154	0.06667	T	0.04873
2	rs426297547	51831893	G	0.5385	0.06667	A	0.47183
2	.	51832123	T	0.07692	0.03333	G	0.04359
2	rs416622411	51832924	G	0.1538	0.03333	A	0.12047
2	rs409766483	51833837	C	0.5769	0.1333	T	0.4436
2	rs422418738	51833906	G	0.5769	0.1333	A	0.4436
2	.	51834932	G	0.07692	0	A	0.07692
2	rs401790474	51835238	A	0.03846	0	G	0.03846
2	rs411301459	51835327	T	0.3077	0.06667	A	0.24103
2	.	51835495	C	0.07692	0	T	0.07692
2	rs424547976	51835757	C	0.1538	0.03333	T	0.12047
2	rs405050631	51835824	T	0.2692	0.1333	C	0.1359
2	rs418238116	51835845	C	0.2692	0.1	A	0.1692
2	rs422923334	51835846	A	0.5385	0.1333	G	0.4052
2	rs403386306	51835876	C	0.5385	0.1333	T	0.4052
2	rs416734825	51836170	C	0.07692	0	T	0.07692
2	rs429901912	51836487	T	0.1154	0	C	0.1154
2	rs415950909	51836590	T	0.4231	0.1333	G	0.2898
2	rs409675235	51836676	G	0.07692	0	A	0.07692
2	rs428018317	51836829	C	0.2692	0.06667	G	0.20253
2	rs407969808	51836923	G	0.4231	0.1333	A	0.2898
2	rs421387309	51837416	G	0.4231	0.1333	A	0.2898
2	.	51837470	G	0.07692	0	A	0.07692
2	rs401778011	51837539	A	0.1154	0	G	0.1154
2	rs411035889	51837591	T	0.03846	0.03333	C	0.00513
2	rs420625938	51837637	C	0.4231	0.1333	A	0.2898
2	rs401184519	51837680	A	0.03846	0	T	0.03846
2	rs423308591	51837879	A	0.1538	0.03333	G	0.12047
2	rs404065312	51838101	T	0.03846	0.4	C	-0.36154
2	rs425997822	51839017	T	0.03846	0.03333	C	0.00513
2	.	51839479	A	0.03846	0	G	0.03846
2	.	51839544	C	0.03846	0	T	0.03846
2	.	51839618	G	0.03846	0.03333	A	0.00513
2	rs402256110	51839794	G	0.03846	0.03333	A	0.00513
2	.	51840135	C	0.07692	0.03333	T	0.04359
2	.	51840143	A	0.07692	0.03333	C	0.04359
2	.	51840202	T	0.03846	0.06667	C	-0.02821
2	.	51840203	G	0.03846	0.06667	A	-0.02821
2	.	51840213	C	0.03846	0.06667	T	-0.02821
2	.	51840361	C	0.03846	0.03333	T	0.00513
2	.	51840422	G	0.03846	0.03333	A	0.00513
2	.	51840495	G	0.03846	0.03333	T	0.00513
2	.	51840525	G	0.03846	0.03333	A	0.00513
2	.	51840533	C	0.03846	0.03333	T	0.00513
2	.	51840538	G	0.03846	0.03333	A	0.00513
2	.	51840550	G	0.03846	0.03333	A	0.00513
2	.	51840578	T	0.03846	0.03333	A	0.00513
2	.	51840716	T	0.03846	0.03333	C	0.00513
2	.	51840766	T	0.03846	0.03333	C	0.00513
2	.	51840775	A	0.03846	0.03333	G	0.00513
2	rs415614313	51840793	C	0.1154	0.03333	T	0.08207
2	.	51840857	A	0.03846	0.03333	C	0.00513
2	.	51840873	G	0.03846	0.03333	A	0.00513
2	.	51840883	A	0.03846	0.03333	G	0.00513
2	.	51840947	T	0.03846	0.03333	C	0.00513
2	.	51840968	T	0.03846	0	C	0.03846
2	.	51840986	T	0.03846	0.03333	C	0.00513
2	.	51841134	T	0.03846	0.03333	C	0.00513
2	rs427958095	51842015	G	0.1154	0.03333	A	0.08207
2	rs408730083	51842139	G	0.3462	0.06667	A	0.27953
2	.	51842422	A	0	0.06667	G	-0.06667
2	rs430655268	51842562	G	0.1154	0.03333	A	0.08207
2	rs406852697	51842585	C	0.3846	0.06667	T	0.31793
2	rs419946397	51842982	A	0.3077	0.03333	G	0.27437
2	rs400740130	51843059	A	0.3077	0.03333	G	0.27437
2	rs414365654	51843091	A	0.03846	0	G	0.03846
2	rs399976134	51843450	G	0.3077	0.03333	A	0.27437
2	rs413313659	51843480	C	0.2692	0.03333	T	0.23587
2	rs425918248	51843545	A	0.4231	0.06667	G	0.35643
2	rs402429535	51843754	G	0.3077	0.03333	A	0.27437
2	rs411649139	51843800	G	0.3462	0.03333	A	0.31287
2	rs424566930	51843907	A	0.3462	0.03333	T	0.31287
2	rs424196301	51844563	A	0.3462	0.03333	T	0.31287
2	rs417981482	51844819	A	0.1538	0.03333	G	0.12047
2	rs427128050	51844937	A	0.3077	0.03333	G	0.27437
2	rs406965254	51845126	C	0.07692	0.03333	T	0.04359
2	rs416239933	51845378	G	0.07692	0.03333	T	0.04359
2	.	51845505	T	0.03846	0.06667	C	-0.02821
2	rs429249047	51845510	T	0.3077	0.03571	C	0.27199
2	rs410010931	51845610	T	0.07692	0.03333	C	0.04359
2	rs419348990	51846425	T	0.4231	0.1	C	0.3231
2	.	51846427	T	0.03846	0.03333	A	0.00513
2	rs409138571	51846649	G	0.3077	0.03333	A	0.27437
2	.	51846870	A	0.07692	0.03333	C	0.04359
2	.	51846871	T	0.03846	0	C	0.03846
2	rs398966360	51847054	G	0.3462	0.03333	A	0.31287
2	rs411545617	51847120	T	0.3462	0	C	0.3462
2	rs425071709	51847699	G	0.3077	0.03333	A	0.27437
2	rs401261976	51847785	T	0.4231	0.1	G	0.3231
2	rs410501088	51847895	A	0.3077	0.03333	G	0.27437
2	.	51848107	C	0.03846	0	T	0.03846
2	rs418092403	51848634	T	0.4231	0.06667	A	0.35643
2	rs422947058	51848669	T	0.2692	0.03333	A	0.23587
2	rs409938544	51848799	G	0.3077	0.03333	A	0.27437
2	.	51848888	G	0.07692	0	T	0.07692
2	rs428462325	51849048	T	0.3077	0.03333	G	0.27437
2	.	51849296	T	0.07692	0	C	0.07692
2	rs408201244	51850017	A	0.3077	0.03333	G	0.27437
2	rs420598707	51850211	A	0.4231	0.06667	G	0.35643
2	rs410610863	51850726	A	0.3077	0.03333	C	0.27437
2	rs423711767	51850888	T	0.3077	0.03333	G	0.27437
2	.	51851080	AC	0.3077	0.03333	A	0.27437
2	rs423188233	51851298	G	0.3077	0.03333	C	0.27437
2	.	51851470	T	0.07692	0	A	0.07692
2	.	51851717	G	0.03846	0.03333	C	0.00513
2	rs403541721	51851747	A	0.3077	0.1071	G	0.2006
2	rs412824908	51851847	T	0.07692	0	A	0.07692
2	rs405938296	51852337	G	0.3077	0.03333	A	0.27437
2	rs428366410	51852953	T	0.3462	0.03333	C	0.31287
2	.	51853124	T	0.03846	0	C	0.03846
2	rs404874289	51853127	G	0.4231	0.06667	T	0.35643
2	.	51853409	A	0.03846	0.03333	G	0.00513
2	rs427700485	51853561	T	0.3462	0.03333	G	0.31287
2	rs408144345	51853639	A	0.3462	0.03333	T	0.31287
2	rs421504248	51853816	G	0.3077	0.03333	T	0.27437
2	rs430605861	51854064	C	0.3462	0.03333	T	0.31287
2	rs406446243	51854381	C	0.3846	0.03333	T	0.35127
2	.	51854441	A	0.03846	0	G	0.03846
2	.	51854540	G	0.07692	0	T	0.07692
2	.	51854543	C	0.03846	0.03333	T	0.00513
2	.	51854589	A	0.07692	0	G	0.07692
2	rs419867386	51854663	T	0.3077	0.03333	C	0.27437
2	rs399616845	51855051	T	0.3462	0.03333	C	0.31287
2	rs412890440	51855063	A	0.3077	0.03333	T	0.27437
2	rs426129192	51855098	A	0.3077	0	G	0.3077
2	rs402543748	51855119	T	0.3462	0	C	0.3462
2	.	51855263	A	0.07692	0.03333	G	0.04359
2	.	51855300	G	0.1538	0.03333	C	0.12047
2	rs411077258	51855323	C	0.4231	0.06667	T	0.35643
2	rs424462182	51855362	A	0.3077	0.06667	C	0.24103
2	rs404794676	51855405	T	0.3077	0.06667	C	0.24103
2	rs418213972	51855521	A	0.3077	0.03333	G	0.27437
2	rs427208526	51855530	T	0.3462	0.03333	G	0.31287
2	rs404131247	51855946	C	0.3846	0.06667	G	0.31793
2	.	51855959	A	0.3462	0.06667	G	0.27953
2	rs417451177	51855960	G	0.3462	0.06667	A	0.27953
2	rs430494130	51856250	C	0.3846	0.06667	G	0.31793
2	.	51856336	T	0.03846	0	C	0.03846
2	rs407192211	51856411	C	0.3077	0.03333	T	0.27437
2	.	51856664	T	0.3462	0.03333	C	0.31287
2	rs429130088	51856706	T	0.3462	0.03333	C	0.31287
2	rs409409057	51856736	G	0.3462	0.03333	T	0.31287
2	rs418671795	51856743	G	0.3462	0.03333	A	0.31287
2	rs399230934	51856764	C	0.3462	0.03333	T	0.31287
2	rs412856953	51856874	G	0.2308	0.03333	C	0.19747
2	rs421962699	51856961	C	0.3462	0.03333	G	0.31287
2	rs411758594	51857078	C	0.3462	0.03333	T	0.31287
2	rs424382914	51857237	A	0.3462	0.03333	C	0.31287
2	rs414166909	51857336	G	0.3462	0.03333	T	0.31287
2	.	51857352	C	0.1923	0	G	0.1923
2	rs403819557	51857469	G	0.3462	0.06667	A	0.27953
2	rs417509598	51857629	G	0.3462	0.03333	T	0.31287
2	rs416388055	51857721	T	0.3462	0.03333	C	0.31287
2	rs429749846	51857722	G	0.3462	0.03333	A	0.31287
2	rs409526348	51857731	G	0.3462	0.03333	C	0.31287
2	rs414685971	51857749	A	0.3462	0.03333	G	0.31287
2	rs427708132	51857764	G	0.3462	0.03333	T	0.31287
2	rs408476264	51857861	G	0.3462	0.03333	A	0.31287
2	rs422155195	51858781	C	0.3462	0.03333	A	0.31287
2	.	51859227	G	0	0.03333	C	-0.03333
2	rs407780344	51859378	G	0.3462	0.03333	A	0.31287
2	rs401519145	51859465	C	0.3462	0.03333	G	0.31287
2	rs414088598	51859478	T	0.3462	0.03333	C	0.31287
2	rs423283784	51859501	A	0.2308	0.03333	G	0.19747
2	rs399690836	51859518	C	0.3462	0.03333	T	0.31287
2	rs413035390	51859656	A	0.3462	0.03333	T	0.31287
2	.	51859717	T	0.2308	0	A	0.2308
2	rs426768239	51859719	G	0.3462	0.03333	T	0.31287
2	rs406125875	51860266	C	0.3077	0.03333	T	0.27437
2	rs417528414	51860596	A	0.3462	0.03333	G	0.31287
2	rs426853137	51860656	C	0.5	0.1	T	0.4
2	rs407702483	51860667	G	0.3462	0.03333	A	0.31287
2	rs421094086	51860688	T	0.3462	0.03333	C	0.31287
2	rs406676716	51860817	A	0.5385	0.06667	G	0.47183
2	rs399907603	51860860	T	0.3462	0.03333	G	0.31287
2	rs412332866	51861006	G	0.3462	0.03333	A	0.31287
2	rs425746815	51861016	T	0.3462	0.03333	C	0.31287
2	rs406094088	51861017	G	0.3462	0.03333	C	0.31287
2	rs424650558	51861057	G	0.3462	0.03333	A	0.31287
2	.	51861849	A	0.03846	0.03333	G	0.00513
2	.	51861926	G	0.1923	0.03333	T	0.15897
2	rs412045375	51861958	A	0.2308	0.03333	G	0.19747
2	rs421614148	51861985	G	0.3462	0.03571	A	0.31049
2	rs405066704	51862301	G	0.5385	0.1	T	0.4385
2	rs422941974	51862359	A	0.3077	0.03333	G	0.27437
2	.	51862674	C	0.03846	0.03333	A	0.00513
2	.	51862724	A	0.2308	0	G	0.2308
2	.	51862986	G	0.1923	0	T	0.1923
2	rs408051940	51863048	G	0.3077	0.03333	C	0.27437
2	rs407209115	51863168	A	0.3462	0.03333	G	0.31287
2	.	51863504	A	0.2308	0.03333	G	0.19747
2	rs422862543	51863654	T	0.6154	0.1	C	0.5154
2	.	51864074	T	0.03846	0	C	0.03846
2	.	51864119	G	0.2692	0.03333	A	0.23587
2	rs425324136	51864383	T	0.2692	0.03333	C	0.23587
2	.	51865026	C	0.03846	0.03333	A	0.00513
2	.	51865442	T	0.2692	0.03333	C	0.23587
2	rs412562591	51865793	A	0.3077	0.03333	G	0.27437
2	.	51866124	A	0.3077	0.03333	C	0.27437
2	.	51866278	G	0.2308	0	A	0.2308
2	.	51866418	T	0	0.1333	C	-0.1333
2	.	51866477	A	0.07692	0.03333	G	0.04359
2	rs428684711	51866842	G	0.5769	0.06667	A	0.51023
2	rs421615042	51866921	C	0.3462	0.03333	T	0.31287
2	.	51867358	T	0.03846	0.03333	C	0.00513
2	rs401289347	51868667	A	0.6154	0.1	G	0.5154
2	rs410846172	51868679	A	0.3462	0.03333	G	0.31287
2	rs424206548	51868754	G	0.3462	0.03333	A	0.31287
2	.	51870097	A	0.1923	0.06667	AGCAGGTGGTACT	0.12563
2	.	51870493	A	0.2308	0.03333	C	0.19747
2	rs428847431	51871516	A	0.2308	0.03333	G	0.19747
2	.	51871658	A	0.1923	0.03333	G	0.15897
2	rs409140617	51871719	A	0.5769	0.06667	G	0.51023
2	.	51871934	C	0.1923	0.03333	T	0.15897
2	.	51872336	G	0	0.06667	T	-0.06667
2	.	51872372	A	0.1923	0.03333	G	0.15897
2	.	51873392	A	0.1923	0.03333	G	0.15897
2	rs425485071	51873585	A	0.3462	0.03333	C	0.31287
2	.	51874419	C	0.2308	0.03333	T	0.19747
2	rs418897433	51875511	A	0.3462	0.03333	G	0.31287
2	.	51875944	C	0.03846	0.03333	T	0.00513
2	rs412764203	51876481	A	0.5385	0.1	G	0.4385
2	rs425406473	51876886	A	0.5769	0.1	C	0.4769
2	.	51877946	A	0.03846	0.03333	T	0.00513
2	rs406440188	51878672	C	0.5769	0.1	T	0.4769
2	rs421930614	51879059	T	0.5385	0.06667	C	0.47183
2	rs400693698	51879174	A	0.5385	0.1	G	0.4385
2	.	51879205	T	0.1154	0	G	0.1154
2	rs414075405	51879207	G	0.5385	0.1	T	0.4385
2	rs404184751	51879474	A	0.5769	0.1	T	0.4769
2	rs426526864	51879521	G	0.5769	0.1	C	0.4769
2	.	51879763	CTT	0	0.03333	C	-0.03333
2	rs428958866	51880288	G	0.3462	0.03333	A	0.31287
2	.	51880433	T	0.5769	0.1	A	0.4769
2	rs420356398	51882140	T	0.2308	0.03571	A	0.19509
2	rs400862092	51882210	G	0.5385	0.06667	A	0.47183
2	.	51882685	G	0.2308	0	T	0.2308
2	rs418915842	51882988	A	0.5769	0.1	G	0.4769
2	rs399715061	51883044	G	0.5769	0.1	A	0.4769
2	rs413394755	51883156	G	0.03846	0.03333	A	0.00513
2	rs426769692	51883389	A	0.03846	0	G	0.03846
2	.	51883487	A	0.03846	0.03333	G	0.00513
2	rs403027485	51884005	G	0.5769	0.06667	A	0.51023
2	.	51884418	T	0.1538	0	C	0.1538
2	.	51884457	T	0.03846	0.03333	C	0.00513
2	rs412303952	51884458	A	0.5	0.06667	G	0.43333
2	.	51885168	T	0.03846	0.03333	C	0.00513
2	.	51885866	G	0.03846	0.03333	C	0.00513
2	.	51885876	T	0.03846	0.03333	TG	0.00513
2	.	51886062	G	0.03846	0.03333	C	0.00513
2	rs430042783	51886423	G	0.5769	0.06667	A	0.51023
2	.	51886442	G	0.03846	0.03333	A	0.00513
2	.	51886830	G	0.03846	0.03333	C	0.00513
2	.	51887378	T	0.03846	0.03333	C	0.00513
2	rs413064501	51887940	G	0.6154	0.06667	A	0.54873
2	.	51888167	G	0.5385	0.1	T	0.4385
2	rs399039558	51888264	T	0.5385	0.06667	C	0.47183
2	rs425320349	51888320	G	0.5385	0.06667	C	0.47183
2	.	51889562	T	0.6154	0.1	C	0.5154
2	rs404289885	51890641	G	0.5769	0.1	C	0.4769
2	.	51890707	C	0.1923	0.03333	T	0.15897
2	rs417575052	51891564	A	0.5769	0.1	G	0.4769
2	rs430076993	51891751	T	0.5385	0.1	G	0.4385
2	rs422242245	51892073	G	0	0.03333	A	-0.03333
2	.	51892120	A	0.03846	0.03333	G	0.00513
2	rs408291356	51892449	C	0.5769	0.06667	T	0.51023
2	.	51892746	G	0.6154	0.1786	T	0.4368
2	.	51892747	T	0.5385	0.1786	TG	0.3599
2	.	51893010	A	0.3462	0.03333	T	0.31287
2	.	51893011	A	0.5769	0.1667	T	0.4102
2	rs426327698	51893540	T	0.5769	0.1333	G	0.4436
2	rs415781113	51893574	C	0.5385	0.1333	T	0.4052
2	.	51893985	T	0.5769	0.1	G	0.4769
2	rs427354576	51894201	A	0.5769	0.1	G	0.4769
2	rs418863464	51895287	G	0.3077	0.03571	A	0.27199
2	.	51895417	C	0.5417	0.07143	A	0.47027
2	.	51895752	G	0.03846	0.03333	A	0.00513
2	.	51895753	G	0.03846	0.03333	A	0.00513
2	rs420634818	51897127	A	0.5385	0.1	G	0.4385
2	rs410226808	51897289	C	0.5385	0.1	T	0.4385
2	rs418783378	51897301	G	0.5385	0.1	A	0.4385
2	rs423892321	51897799	T	0.5769	0.1	C	0.4769
2	rs403868090	51897804	T	0.5769	0.1	C	0.4769
2	rs429869422	51898057	C	0.5385	0.06667	T	0.47183
2	rs416951623	51898098	T	0.5769	0.06667	C	0.51023
2	.	51898946	A	0.6154	0.1	G	0.5154
2	.	51899150	A	0.5	0.06667	T	0.43333
2	.	51899394	A	0.03846	0.03333	G	0.00513
2	rs407544507	51899536	A	0.5385	0.1429	G	0.3956
2	.	51899730	A	0.03846	0.03333	G	0.00513
2	rs406743002	51899783	G	0.3462	0.03333	T	0.31287
2	.	51901808	A	0.1538	0	G	0.1538
2	rs424535822	51901944	A	0.5385	0.1	G	0.4385
2	rs418160167	51901993	T	0.5385	0.1	C	0.4385
2	rs427613395	51902055	A	0.5385	0.1	G	0.4385
2	rs416782660	51902148	A	0.5385	0.1	T	0.4385
2	.	51902468	A	0	0.03333	G	-0.03333
2	.	51902833	T	0.1538	0	C	0.1538
2	.	51903196	T	0.6538	0.1333	A	0.5205
2	rs410924480	51903489	C	0.5385	0.1	A	0.4385
2	rs424405942	51903492	G	0.5385	0.1	A	0.4385
2	rs423493170	51903648	T	0.6154	0.1333	G	0.4821
2	rs409776907	51905078	A	0.5385	0.1	G	0.4385
2	rs419106689	51905197	A	0.5385	0.1	G	0.4385
2	.	51905715	A	0.03846	0.03333	G	0.00513
2	rs422010075	51906130	T	0.5769	0.1333	C	0.4436
2	rs411104746	51906489	T	0.5769	0.1	C	0.4769
2	rs419935819	51906669	C	0.5769	0.1333	T	0.4436
2	rs414412298	51906758	A	0.5769	0.1	G	0.4769
2	rs423666639	51906866	G	0.5	0.1	A	0.4
2	rs426608341	51906989	A	0.5769	0.1	G	0.4769
2	rs402339601	51907139	T	0.5769	0.1	C	0.4769
2	rs428783331	51907694	T	0.5385	0.1	C	0.4385
2	rs428343673	51908511	T	0.2308	0.03333	C	0.19747
2	rs417869752	51908535	G	0.1923	0	A	0.1923
2	.	51908598	C	0.1538	0	G	0.1538
2	.	51908654	T	0	0.03333	C	-0.03333
2	rs420438275	51909318	C	0.3462	0.03333	T	0.31287
2	rs409997513	51909501	T	0.5769	0.1	G	0.4769
2	.	51909527	G	0.1923	0	C	0.1923
2	rs400065680	51909704	G	0.5385	0.1	A	0.4385
2	rs399004510	51910164	C	0.5769	0.1	T	0.4769
2	rs425048555	51910590	A	0.5385	0.1	G	0.4385
2	rs405348870	51910628	G	0.5385	0.1	A	0.4385
2	rs423780430	51910931	T	0.1923	0	C	0.1923
2	rs418109486	51911161	A	0	0.03333	T	-0.03333
2	.	51911242	C	0.03846	0	T	0.03846
2	rs407689402	51911480	A	0.3462	0.03333	G	0.31287
2	rs398924013	51912120	C	0.5769	0.2667	T	0.3102
2	rs401324262	51912334	A	0.1923	0	G	0.1923
2	.	51912625	T	0.03846	0.03333	C	0.00513
2	rs430091328	51913017	A	0.3462	0.03333	G	0.31287
2	rs428437301	51913277	T	0.3462	0.03333	C	0.31287
2	.	51913581	C	0.03846	0.03333	T	0.00513
2	.	51913968	A	0.03846	0.03333	G	0.00513
2	.	51914213	C	0.03846	0	T	0.03846
2	rs402066199	51914782	A	0.6154	0.1	G	0.5154
2	rs400211284	51914981	C	0.3462	0.03333	T	0.31287
2	rs413505228	51915109	A	0	0.03333	G	-0.03333
2	rs412871807	51915155	C	0.5769	0.1	T	0.4769
2	rs426155893	51915182	G	0.3462	0.03333	C	0.31287
2	rs415170165	51915448	G	0.3462	0.03333	A	0.31287
2	.	51915515	A	0.03846	0.03333	G	0.00513
2	rs418161395	51915554	C	0.3462	0.03333	T	0.31287
2	.	51915872	A	0.3077	0.03333	T	0.27437
2	.	51915882	A	0.5	0.1	T	0.4
2	rs412900146	51916550	G	0.5385	0.1333	A	0.4052
2	.	51916589	A	0.07692	0	G	0.07692
2	rs426229023	51916603	T	0.4615	0.03333	C	0.42817
2	rs411698686	51916909	C	0.4615	0.03333	A	0.42817
2	rs161896439	51918378	A	0.5	0.03333	G	0.46667
2	.	51918704	T	0.03846	0.03333	C	0.00513
2	.	51919054	T	0.03846	0.06667	C	-0.02821
2	.	51919200	G	0.03846	0.03333	T	0.00513
2	.	51919451	T	0.07692	0	C	0.07692
2	.	51919521	TG	0.5385	0.1	T	0.4385
2	.	51919894	G	0.03846	0.03333	A	0.00513
2	.	51920022	A	0.07692	0	G	0.07692
2	.	51920408	C	0.03846	0.03333	A	0.00513
2	rs411879773	51920711	T	0.3462	0.03333	C	0.31287
2	.	51920848	T	0.2308	0	C	0.2308
2	.	51921506	G	0.03846	0.03333	C	0.00513
2	.	51921595	G	0.03846	0.03333	A	0.00513
2	.	51921697	C	0.2308	0	T	0.2308
2	rs417060725	51921846	G	0.5769	0.1	A	0.4769
2	rs403111868	51922288	G	0.6154	0.1	A	0.5154
2	.	51922332	G	0.03846	0	A	0.03846
2	rs410235894	51922551	G	0.5769	0.1	A	0.4769
2	.	51922668	CAGT	0.5385	0.1	C	0.4385
2	rs414652826	51922680	A	0.5385	0.1	G	0.4385
2	rs424149570	51924278	C	0.5769	0.1333	A	0.4436
2	rs399807623	51924373	G	0.6154	0.1	A	0.5154
2	.	51924519	T	0.03846	0.03333	A	0.00513
2	.	51924545	C	0.03846	0.03333	A	0.00513
2	rs426303957	51924876	G	0.5769	0.06667	A	0.51023
2	.	51925677	A	0.03846	0.03333	G	0.00513
2	rs425556085	51925901	T	0.5385	0.06667	G	0.47183
2	rs415269464	51926324	T	0.5	0.03333	C	0.46667
2	.	51926451	T	0.03846	0.03333	C	0.00513
2	rs428504431	51926465	A	0.6154	0.1	G	0.5154
2	rs417881833	51926778	T	0.5769	0.1	C	0.4769
2	rs426819371	51926791	A	0.5769	0.1	G	0.4769
2	rs407429989	51926879	T	0.5385	0.1	C	0.4385
2	.	51927037	T	0.03846	0.03333	C	0.00513
2	.	51927247	C	0.5385	0.1	CATT	0.4385
2	.	51927334	T	0.6154	0.1	A	0.5154
2	.	51928665	T	0.03846	0.03333	C	0.00513
2	rs425426093	51929047	A	0.5	0.03333	G	0.46667
2	rs424347846	51929403	C	0.5769	0.1	T	0.4769
2	.	51929772	T	0.03846	0.03333	C	0.00513
2	rs426929927	51930494	T	0.2308	0.03333	C	0.19747
2	.	51930722	T	0.03846	0	A	0.03846
2	rs416497529	51930934	T	0.5769	0.1	C	0.4769
2	.	51931139	G	0.1923	0	A	0.1923
2	rs409714696	51931356	A	0.5769	0.1667	G	0.4102
2	.	51931475	T	0.07692	0.03333	C	0.04359
2	rs418948510	51931476	G	0.5769	0.06667	A	0.51023
2	.	51931958	G	0.1923	0	T	0.1923
2	rs412102371	51932080	T	0.6154	0.1	C	0.5154
2	rs420949110	51932538	T	0.5769	0.1	C	0.4769
2	rs401802317	51932627	T	0.6154	0.1	A	0.5154
2	rs411327144	51932735	G	0.3462	0.03333	T	0.31287
2	rs424795701	51932740	T	0.5769	0.1	A	0.4769
2	.	51932765	G	0.1923	0	A	0.1923
2	rs401165087	51932913	G	0.5769	0.1	A	0.4769
2	rs403397285	51933111	C	0.5769	0.1	T	0.4769
2	rs425643758	51933408	C	0.5769	0.1	T	0.4769
2	rs402322412	51933735	C	0.5769	0.1	T	0.4769
2	rs429279408	51934072	G	0.3462	0.03333	C	0.31287
2	rs409825427	51934092	C	0.5385	0.1	G	0.4385
2	rs414733839	51934212	A	0.6154	0.1	G	0.5154
2	rs428184619	51934571	T	0.5769	0.1	G	0.4769
2	rs401756378	51934776	C	0.5769	0.1333	T	0.4436
2	rs401084890	51935064	C	0.5385	0.1	A	0.4385
2	rs423495120	51935103	C	0.5385	0.1	A	0.4385
2	rs400038925	51935170	T	0	0.07143	C	-0.07143
2	.	51935171	A	0.07692	0.07143	G	0.00549
2	.	51935431	C	0	0.1	T	-0.1
2	rs412573802	51935512	G	0.5385	0.1	A	0.4385
2	rs426082382	51935569	C	0.5385	0.1	T	0.4385
2	rs402417058	51935657	A	0.5769	0.1	G	0.4769
2	rs415523126	51936042	A	0.3462	0.03333	G	0.31287
2	rs424802669	51936097	G	0.5385	0.1	T	0.4385
2	rs405668820	51936110	A	0.5385	0.06667	G	0.47183
2	.	51936151	G	0.07692	0.06667	A	0.01025
2	rs428168061	51936421	C	0.5385	0.1	T	0.4385
2	.	51936555	C	0.5	0.4	T	0.1
2	.	51936577	C	0.03846	0.2333	T	-0.19484
2	.	51936597	A	0.03846	0.2	G	-0.16154
2	.	51936661	T	0.4231	0.06667	C	0.35643
2	rs408705433	51936736	C	0.5769	0.1667	T	0.4102
2	.	51936924	G	0	0.03333	T	-0.03333
2	rs430390926	51936959	A	0.5	0.1071	G	0.3929
2	rs420195273	51937068	C	0.5	0.1071	T	0.3929
2	rs429520950	51937074	A	0.5	0.1	G	0.4
2	rs413244957	51937178	A	0.07692	0.1538	G	-0.07688
2	rs422331966	51937189	T	0.3846	0.3846	C	0
2	rs398250744	51937192	G	0.3846	0.3846	A	0
2	.	51937206	0	0.1538	0.2	C	-0.0462
2	rs409993292	51938486	A	0.3846	0.4286	C	-0.044
2	rs422500786	51938987	C	0.3462	0.4643	A	-0.1181
2	rs399004067	51943751	C	0.5385	0.1333	T	0.4052
2	rs423080611	51944233	G	0.5385	0.1	A	0.4385
2	rs428290179	51945002	A	0.3077	0.03333	G	0.27437
2	rs409294777	51945684	G	0.5385	0.1	T	0.4385
2	rs421507137	51945889	G	0.07692	0	A	0.07692
2	.	51945907	G	0.03846	0	A	0.03846
2	.	51946022	T	0	0.06667	C	-0.06667
2	rs419712413	51946049	A	0.07692	0.1	G	-0.02308
2	.	51947179	T	0.5385	0.07143	A	0.46707
2	.	51947390	A	0.3846	0.03571	G	0.34889
2	rs160160727	51947855	G	0.07692	0.06667	A	0.01025
2	.	51948094	A	0.07692	0.06667	C	0.01025
2	rs424371244	51948623	C	0.5769	0.1	T	0.4769
2	.	51948855	T	0.07692	0.06667	C	0.01025
2	.	51949151	G	0.1923	0	A	0.1923
2	rs193637548	51949662	T	0.6154	0.1	C	0.5154
2	rs408278117	51949810	A	0.07692	0.06667	G	0.01025
2	rs417301081	51949814	A	0.3462	0.03333	G	0.31287
2	rs430769205	51950046	T	0.2692	0.1	C	0.1692
2	.	51950313	G	0.1923	0	T	0.1923
2	.	51950512	A	0.03846	0	G	0.03846
2	rs412911260	51952412	A	0.5385	0.06667	G	0.47183
2	rs417864713	51953362	T	0.5	0.03333	C	0.46667
2	rs423285257	51953599	G	0.5385	0.06667	C	0.47183
2	rs404167715	51953607	T	0.5385	0.06667	C	0.47183
2	.	51953675	T	0.1923	0	C	0.1923
2	rs430704244	51953722	A	0.5	0.06667	G	0.43333
2	rs403081288	51953743	G	0.5	0.03333	C	0.46667
2	rs409566540	51954002	T	0.5	0.03333	C	0.46667
2	.	51954034	T	0.03846	0.03333	G	0.00513
2	.	51954121	C	0.1923	0	A	0.1923
2	.	51954407	CATT	0.5769	0.06667	C	0.51023
2	rs418409236	51954408	G	0.5769	0.06667	A	0.51023
2	rs427977150	51954525	C	0.5769	0.06667	A	0.51023
2	.	51954542	C	0.2308	0	T	0.2308
2	rs422190876	51954627	T	0.3462	0.03333	C	0.31287
2	rs398415237	51954628	A	0.1923	0.03333	G	0.15897
2	rs421040410	51954716	A	0.5385	0.03333	G	0.50517
2	rs400854205	51954725	G	0.5385	0.03333	T	0.50517
2	rs414225263	51955023	G	0.5385	0.03333	A	0.50517
2	rs423268656	51955031	A	0.03846	0.03333	G	0.00513
2	.	51955135	T	0.03846	0	A	0.03846
2	rs403840806	51955220	G	0.5	0.03333	A	0.46667
2	rs413367056	51955250	G	0.5385	0.06667	A	0.47183
2	rs426666578	51955295	C	0.5	0	T	0.5
2	rs403208731	51955350	T	0.5	0.03333	A	0.46667
2	rs416240374	51955359	G	0.5	0.03333	A	0.46667
2	.	51955898	C	0.03846	0	A	0.03846
2	rs414745222	51955936	T	0.07692	0.06667	G	0.01025
2	rs427899476	51956071	A	0.4615	0.03333	G	0.42817
2	.	51956226	C	0.07692	0.1	A	-0.02308
2	rs408461148	51956273	C	0.4615	0.03333	A	0.42817
2	rs399874180	51958528	G	0.07692	0.06667	T	0.01025
2	rs412970757	51958588	C	0.03846	0.03333	T	0.00513
2	rs426324663	51958635	A	0.03846	0.03333	C	0.00513
2	.	51958831	A	0.07692	0	G	0.07692
2	rs403108293	51958848	A	0.03846	0.03333	G	0.00513
2	rs412444621	51958864	C	0.5769	0.1	G	0.4769
2	rs406141576	51958949	T	0.1538	0.1	C	0.0538
2	rs414666238	51958960	A	0.1538	0.1	G	0.0538
2	rs404487835	51959085	A	0.1538	0.03333	G	0.12047
2	rs426970606	51959119	A	0.3077	0.03333	G	0.27437
2	rs417048779	51959271	A	0.07692	0.06667	G	0.01025
2	.	51959449	T	0.03846	0.03333	G	0.00513
2	rs406585265	51959535	G	0.3077	0.03333	A	0.27437
2	rs419986455	51959558	T	0.3462	0.06667	C	0.27953
2	rs399798193	51959568	C	0.3077	0.03333	G	0.27437
2	rs398759725	51959635	T	0.3462	0.06667	C	0.27953
2	rs412319214	51959672	T	0.3462	0.06667	C	0.27953
2	rs425831354	51959681	A	0.3462	0.06667	G	0.27953
2	rs402163766	51959713	T	0.3462	0.06667	C	0.27953
2	.	51959779	A	0.6154	0.07692	G	0.53848
2	rs424536302	51960115	C	0.5769	0.1	G	0.4769
2	rs404449026	51960235	A	0.5385	0.1	C	0.4385
2	.	51960312	G	0.5385	0.1	A	0.4385
2	.	51960413	T	0	0.03333	C	-0.03333
2	rs417879827	51960546	A	0.5385	0.1	C	0.4385
2	rs422548197	51960759	C	0.5769	0.1	T	0.4769
2	rs403347664	51960795	C	0.5769	0.1	G	0.4769
2	.	51960865	T	0.5769	0.1	A	0.4769
2	.	51960884	T	0.03846	0.03333	A	0.00513
2	rs416577244	51960958	A	0.5	0.1	G	0.4
2	.	51961204	A	0.1923	0.03333	G	0.15897
2	rs415775113	51961205	T	0.5769	0.1	C	0.4769
2	rs429247379	51961234	T	0.5385	0.1	C	0.4385
2	rs409030282	51961301	A	0.3077	0.03333	G	0.27437
2	rs422459833	51961400	T	0.3846	0.1	C	0.2846
2	.	51961502	T	0.2692	0.03333	C	0.23587
2	rs407859160	51961776	T	0.07692	0	C	0.07692
2	rs421031587	51961881	A	0.5769	0.1	G	0.4769
2	rs411414192	51962162	G	0.3462	0.03333	A	0.31287
2	rs424528441	51962260	G	0.07692	0	T	0.07692
2	rs401052560	51962349	A	0.1538	0	G	0.1538
2	rs422911120	51962445	G	0	0.03333	A	-0.03333
2	rs403453513	51962452	T	0.3462	0.1	C	0.2462
2	rs412465259	51962463	A	0.5385	0.1333	G	0.4052
2	rs425660267	51962497	C	0.1154	0.06667	G	0.04873
2	rs402631747	51962645	A	0.5	0.03333	G	0.46667
2	rs429167798	51962866	C	0.5385	0.1	T	0.4385
2	rs427526845	51963023	G	0.2692	0.03333	T	0.23587
2	.	51963151	T	0.1538	0	C	0.1538
2	rs408054460	51963165	C	0.3077	0.03333	T	0.27437
2	rs421238596	51963182	A	0.3462	0.03333	T	0.31287
2	rs430541920	51963228	G	0.5	0.03333	T	0.46667
2	rs407231191	51963252	T	0.5385	0.03333	C	0.50517
2	.	51963316	G	0.1923	0	A	0.1923
2	rs420666259	51963339	C	0.5	0.03333	T	0.46667
2	.	51963340	C	0.1923	0	G	0.1923
2	.	51963350	T	0.1923	0	C	0.1923
2	rs401166855	51963386	C	0.1538	0	G	0.1538
2	.	51963405	T	0.1538	0	C	0.1538
2	rs414268791	51963446	A	0.1538	0	G	0.1538
2	rs399282502	51963545	G	0.2308	0	C	0.2308
2	rs412659610	51963629	T	0.5385	0.03571	C	0.50279
2	.	51963753	A	0.1538	0.03333	G	0.12047
2	rs402295402	51963847	A	0.1923	0	G	0.1923
2	rs411822662	51963930	T	0.1923	0	C	0.1923
2	rs425131087	51963980	C	0.1923	0	T	0.1923
2	rs405748314	51964007	C	0.5	0.03333	T	0.46667
2	rs428033790	51964035	C	0.1923	0	T	0.1923
2	rs403921388	51964052	C	0.5769	0.03333	T	0.54357
2	rs417225961	51964058	T	0.3077	0.03333	C	0.27437
2	rs430463198	51964104	A	0.5	0.03333	T	0.46667
2	rs406840419	51964160	C	0.4615	0.03333	T	0.42817
2	rs420275017	51964167	T	0.3846	0.03333	C	0.35127
2	rs429790327	51964191	A	0.3462	0.03333	G	0.31287
2	rs410342595	51964257	T	0.3462	0.03333	C	0.31287
2	rs419462786	51964288	C	0.3462	0.03333	T	0.31287
2	.	51964313	A	0.07692	0	T	0.07692
2	rs400063071	51964320	T	0.3462	0.03333	C	0.31287
2	rs412618532	51964434	T	0.07692	0	C	0.07692
2	rs398336004	51964626	A	0.3462	0.03333	G	0.31287
2	rs411424934	51964903	A	0.1538	0	G	0.1538
2	.	51965026	A	0.1923	0	G	0.1923
2	rs424802461	51965392	G	0.07692	0.06667	C	0.01025
2	rs401582515	51965399	A	0.3462	0.1	G	0.2462
2	rs410889525	51965533	A	0.6154	0.1333	G	0.4821
2	.	51965556	T	0.1923	0	C	0.1923
2	rs424091651	51965613	G	0.5385	0.03333	C	0.50517
2	rs404655208	51965623	G	0.3077	0.03333	A	0.27437
2	rs426416961	51965686	T	0.07692	0.1	C	-0.02308
2	.	51965835	CA	0.4615	0.07143	C	0.39007
2	rs429520911	51965893	A	0.3077	0.03333	G	0.27437
2	rs398256445	51966510	T	0.5769	0.1	C	0.4769
2	rs407510648	51966528	G	0.5769	0.1	A	0.4769
2	.	51966705	A	0.1923	0	G	0.1923
2	rs420696463	51966707	G	0.5	0.03333	A	0.46667
2	rs401311183	51966925	C	0.5	0.03333	T	0.46667
2	rs423012719	51967418	G	0.5	0.03333	C	0.46667
2	rs415077739	51967750	T	0.5	0.03333	C	0.46667
2	rs428626303	51967790	G	0.4615	0.03333	T	0.42817
2	rs418376788	51968172	A	0.4615	0.03333	G	0.42817
2	rs427716317	51968335	A	0.3846	0.03333	G	0.35127
2	rs407495995	51968368	G	0.4231	0.03333	A	0.38977
2	rs420880439	51968420	G	0.4231	0	C	0.4231
2	rs401372014	51968435	G	0.4615	0	A	0.4615
2	rs419729048	51968536	T	0.4231	0.03333	C	0.38977
2	rs400603246	51968550	T	0.03846	0.03333	C	0.00513
2	rs413970333	51968620	T	0.4231	0.03333	C	0.38977
2	rs418960628	51968721	C	0.3462	0.03333	T	0.31287
2	rs412108963	51968777	G	0.4231	0.03333	T	0.38977
2	rs425206112	51968832	C	0.5	0.06667	T	0.43333
2	rs410903800	51968941	C	0.4615	0.03571	G	0.42579
2	rs405235190	51969042	C	0.4231	0.03333	A	0.38977
2	rs418609563	51969128	A	0.4231	0.03333	C	0.38977
2	rs427576713	51969193	G	0.4231	0.03333	A	0.38977
2	.	51969269	C	0.4231	0.06667	T	0.35643
2	.	51969275	T	0.4231	0.06667	A	0.35643
2	.	51969279	G	0.4231	0.06667	A	0.35643
2	rs404012485	51969293	G	0.4615	0.03333	A	0.42817
2	rs417383115	51969295	T	0.4615	0.03333	C	0.42817
2	rs429902938	51969401	G	0.4231	0.03333	A	0.38977
2	rs419473248	51969490	G	0.4231	0.03333	A	0.38977
2	rs428812682	51969516	C	0.4231	0.03333	A	0.38977
2	rs419128404	51969607	T	0.03846	0.03333	C	0.00513
2	rs399615871	51969633	A	0.3846	0.03333	G	0.35127
2	rs412737740	51969644	G	0.4231	0.03333	A	0.38977
2	rs422055045	51969666	G	0.4231	0.03333	A	0.38977
2	rs424108875	51969943	G	0.4231	0.03333	T	0.38977
2	rs404853780	51969995	G	0.4615	0.03333	A	0.42817
2	rs414042091	51970154	T	0.5	0.03333	C	0.46667
2	rs423613298	51970167	G	0.5	0	A	0.5
2	rs417266842	51970201	C	0.5	0	T	0.5
2	.	51970234	CA	0.5385	0	C	0.5385
2	rs430604622	51970260	G	0.5385	0	T	0.5385
2	rs415735631	51970526	C	0.4615	0	T	0.4615
2	rs428783137	51970527	A	0.4615	0	G	0.4615
2	rs409388239	51970547	G	0.4615	0	A	0.4615
2	rs418726295	51970788	C	0.5	0	T	0.5
2	.	51970909	A	0.4615	0.03333	C	0.42817
2	rs406983937	51971186	C	0.5769	0.1	T	0.4769
2	.	51971430	T	0	0.03333	C	-0.03333
2	rs413959768	51971451	T	0.4231	0.03333	C	0.38977
2	rs423282837	51971548	A	0.5	0.03333	G	0.46667
2	rs400090569	51971789	A	0.4231	0.03333	G	0.38977
2	rs413478408	51971926	T	0.4231	0.03333	C	0.38977
2	rs424883301	51972681	C	0.4615	0.03333	A	0.42817
2	.	51972712	C	0.03846	0.06667	T	-0.02821
2	rs405491540	51972734	G	0.4615	0.03333	C	0.42817
2	rs414510739	51972737	G	0.4615	0.03333	A	0.42817
2	rs427983046	51972792	G	0.4231	0.03333	A	0.38977
2	rs407617715	51972920	T	0.03846	0.03333	C	0.00513
2	rs420749168	51972960	T	0.3846	0.03333	C	0.35127
2	rs400813646	51973024	A	0.4231	0.03333	G	0.38977
2	rs410110563	51973156	G	0.4615	0.03333	C	0.42817
2	rs399759590	51973188	T	0.5	0.03333	C	0.46667
2	.	51973250	GAAAGGAGTACCTTAAGGCTATA	0.4231	0.03333	G	0.38977
2	rs413352217	51973316	C	0.03846	0.03333	T	0.00513
2	rs426747742	51973467	C	0.03846	0.03333	A	0.00513
2	rs399110213	51973475	T	0.4231	0.03333	A	0.38977
2	rs412212227	51973647	A	0.03846	0.03333	C	0.00513
2	rs425573274	51973856	G	0.6154	0.1	C	0.5154
2	rs405475162	51973858	A	0.03846	0.03333	G	0.00513
2	rs414749433	51973870	G	0.6154	0.1	C	0.5154
2	.	51973911	G	0.1538	0	A	0.1538
2	rs423729469	51973954	C	0.5385	0.1333	A	0.4052
2	.	51973977	G	0.03846	0.03333	T	0.00513
2	.	51974138	T	0.1154	0	C	0.1154
2	rs404345756	51974210	T	0.03846	0.03333	C	0.00513
2	rs417598469	51974262	C	0.5	0.06667	T	0.43333
2	rs427242700	51974267	C	0.4231	0.03333	G	0.38977
2	rs407805253	51974270	A	0.5	0.06667	T	0.43333
2	rs416826943	51974298	A	0.5	0.06667	G	0.43333
2	rs430265605	51974473	T	0.03846	0.03333	C	0.00513
2	rs410027789	51974655	A	0.03846	0.03333	G	0.00513
2	rs419354640	51974698	T	0.03846	0.03333	C	0.00513
2	.	51974708	C	0.2308	0	T	0.2308
2	rs428575084	51974727	C	0.5	0.06667	T	0.43333
2	.	51974737	T	0.03846	0.06667	C	-0.02821
2	rs408885913	51974738	T	0.1154	0.03333	C	0.08207
2	rs422044534	51974842	G	0.5	0.07143	C	0.42857
2	rs399032759	51974875	C	0.07692	0	G	0.07692
2	rs412402885	51974994	C	0.03846	0.03333	A	0.00513
2	rs402073594	51975059	C	0.5769	0.1333	T	0.4436
2	rs410579718	51975121	A	0.3077	0.03571	T	0.27199
2	.	51975122	G	0.3846	0.03571	GT	0.34889
2	.	51975131	G	0.5385	0.07143	T	0.46707
2	rs423839955	51975170	C	0.5	0.06667	A	0.43333
2	rs404485344	51975253	C	0.4231	0.06667	T	0.35643
2	rs413496715	51975289	A	0.2692	0.03333	C	0.23587
2	rs403670970	51975415	T	0.1923	0.03333	C	0.15897
2	rs417003593	51975454	T	0.1923	0.03333	C	0.15897
2	rs430184134	51975532	T	0.6154	0.1	C	0.5154
2	rs402472396	51975558	G	0.2692	0.03333	A	0.23587
2	rs428321908	51975803	G	0.5769	0.1333	A	0.4436
2	rs409080674	51975820	C	0.2308	0.03333	T	0.19747
2	.	51975857	AT	0.1923	0.03333	A	0.15897
2	rs422293642	51976057	T	0.1923	0.03333	C	0.15897
2	rs427245206	51976106	C	0.2692	0.03333	T	0.23587
2	rs408265010	51976171	A	0.03846	0.03333	G	0.00513
2	rs421691799	51976180	A	0.5769	0.06667	G	0.51023
2	.	51976186	G	0	0.06667	C	-0.06667
2	.	51976428	T	0	0.06667	C	-0.06667
2	rs411203200	51977199	C	0.1154	0.03333	T	0.08207
2	rs403333169	51977701	C	0.1538	0.03333	T	0.12047
2	rs426150502	51977796	C	0.2308	0.03333	G	0.19747
2	rs402654358	51977827	A	0.1923	0.03333	G	0.15897
2	rs415773565	51977846	G	0.6154	0.1333	A	0.4821
2	rs429107950	51978103	A	0.03846	0.03333	G	0.00513
2	rs404935849	51978114	A	0.2692	0.03333	G	0.23587
2	rs418098830	51978273	A	0.03846	0.03333	G	0.00513
2	rs427416579	51978350	T	0.5385	0.1	A	0.4385
2	rs407853209	51978637	C	0.2308	0.03333	G	0.19747
2	rs417141991	51978675	T	0.2692	0.03333	C	0.23587
2	.	51978677	T	0.2692	0.03333	A	0.23587
2	.	51978814	C	0.1923	0.03333	T	0.15897
2	.	51979152	C	0.03846	0.03333	G	0.00513
2	rs401059637	51979283	A	0.6154	0.1071	G	0.5083
2	rs409542134	51979458	G	0.03846	0	A	0.03846
2	rs418545677	51979481	G	0.03846	0	A	0.03846
2	rs399353895	51979746	C	0.6154	0.06667	T	0.54873
2	rs425822292	51979806	G	0.5769	0.06667	T	0.51023
2	rs398562448	51979912	C	0.5769	0.07143	T	0.50547
2	.	51979945	T	0.1538	0	C	0.1538
2	rs411904167	51980105	A	0.6154	0.1333	G	0.4821
2	.	51980160	T	0.3846	0.1071	TCG	0.2775
2	rs425115554	51980202	T	0.5385	0.1667	C	0.3718
2	rs405665684	51980260	T	0.6538	0.1	C	0.5538
2	rs414826440	51980262	T	0.6538	0.1	G	0.5538
2	rs423186040	51980457	G	0.3462	0.06667	T	0.27953
2	rs403958871	51980513	C	0.5385	0.1667	T	0.3718
2	rs430539799	51980716	G	0.1923	0.06667	A	0.12563
2	rs429671439	51980797	A	0.2692	0.06667	C	0.20253
2	rs410165218	51980801	C	0.2692	0.06667	G	0.20253
2	rs419471108	51980900	T	0.2308	0.03333	A	0.19747
2	rs399295656	51980908	C	0.2308	0.03333	A	0.19747
2	.	51980929	T	0.1538	0	C	0.1538
2	rs408585863	51981048	T	0.2308	0.03333	G	0.19747
2	rs421734206	51981086	T	0.2308	0.03333	C	0.19747
2	rs398229495	51981272	G	0.2308	0	A	0.2308
2	rs411859983	51981334	C	0.2308	0	T	0.2308
2	rs424958567	51981430	G	0.3077	0.03333	A	0.27437
2	rs401646800	51981613	G	0.2308	0	A	0.2308
2	.	51981744	G	0.2308	0.03333	A	0.19747
2	.	51981933	A	0.03846	0.07143	G	-0.03297
2	rs403950642	51982600	C	0.5	0.1	T	0.4
2	rs413188395	51982619	T	0.03846	0.03333	C	0.00513
2	rs426300553	51982707	G	0.1923	0.03333	A	0.15897
2	rs402753497	51982807	A	0.4231	0.06667	G	0.35643
2	rs416120116	51982847	G	0.07692	0	C	0.07692
2	rs429635788	51982988	A	0.3077	0.03333	G	0.27437
2	rs406249648	51983157	C	0.3077	0.03333	T	0.27437
2	rs415296205	51983267	A	0.3462	0.03333	G	0.31287
2	rs428749667	51983307	A	0.03846	0.03333	G	0.00513
2	.	51983408	T	0.03846	0.03333	C	0.00513
2	rs408504176	51983419	G	0.3077	0.03333	A	0.27437
2	rs421910055	51983475	C	0.3462	0.06667	T	0.27953
2	.	51983511	A	0.03846	0	G	0.03846
2	rs426982359	51983614	G	0.03846	0.03333	A	0.00513
2	rs407371758	51983745	C	0.2308	0.03333	T	0.19747
2	rs420785210	51983796	T	0.3462	0.06667	C	0.27953
2	rs401599523	51983826	G	0.3462	0.06667	C	0.27953
2	rs410898975	51983957	A	0.3077	0.06667	G	0.24103
2	rs419961651	51983990	T	0.3462	0.06667	C	0.27953
2	rs400525600	51984048	A	0.3077	0.03333	G	0.27437
2	rs413805315	51984093	C	0.2692	0.03333	T	0.23587
2	rs426412894	51984112	A	0.3462	0.06667	G	0.27953
2	rs402926547	51984127	T	0.03846	0.03333	G	0.00513
2	rs411923942	51984239	T	0.3462	0.03333	G	0.31287
2	rs425454559	51984255	G	0.3462	0.03333	A	0.31287
2	rs406243164	51984321	T	0.3077	0.03333	C	0.27437
2	.	51984337	T	0.03846	0	C	0.03846
2	rs415474406	51984508	G	0.3846	0.06667	A	0.31793
2	rs428668461	51984513	A	0.03846	0.03333	G	0.00513
2	rs405033016	51984568	A	0.3462	0.03333	G	0.31287
2	rs426902391	51984666	G	0.03846	0.07143	A	-0.03297
2	rs420487026	51985109	T	0.03846	0.06667	G	-0.02821
2	rs429816634	51985112	T	0.2692	0	C	0.2692
2	rs406731530	51985145	G	0.3077	0.1	A	0.2077
2	rs420073729	51985246	G	0.03846	0.03333	A	0.00513
2	rs400635440	51985736	G	0.2692	0.03333	A	0.23587
2	rs413725782	51985764	A	0.2692	0.03333	G	0.23587
2	rs418970586	51985897	C	0.03846	0.03333	T	0.00513
2	rs398813695	51985951	C	0.03846	0.06667	T	-0.02821
2	rs412204158	51985983	T	0.03846	0.03333	G	0.00513
2	rs425101480	51986030	C	0.5385	0.1	T	0.4385
2	rs401799826	51986132	G	0	0.03333	T	-0.03333
2	rs410980989	51986141	C	0.2308	0	T	0.2308
2	rs418378776	51986223	G	0.5385	0.1333	C	0.4052
2	rs423574355	51986270	T	0.3077	0.03333	C	0.27437
2	rs403392484	51986275	A	0.3077	0.03333	G	0.27437
2	.	51986277	C	0.3077	0.03333	T	0.27437
2	.	51986278	A	0.3077	0.03333	G	0.27437
2	rs416799459	51986299	G	0.3846	0.06667	A	0.31793
2	rs406333461	51986352	G	0.2692	0.03333	C	0.23587
2	rs415592856	51986367	G	0.2692	0.03333	A	0.23587
2	rs409870916	51986759	A	0.5385	0.2	G	0.3385
2	rs418960556	51986824	C	0.4231	0.1	T	0.3231
2	rs419504162	51986915	T	0.3077	0.1	C	0.2077
2	rs408032130	51987027	G	0.2308	0.03333	A	0.19747
2	rs421375254	51987070	A	0.3462	0.1	G	0.2462
2	rs410899640	51987263	G	0.4231	0.1667	A	0.2564
2	rs424297105	51987294	T	0.07692	0	C	0.07692
2	rs401113136	51987309	A	0.1538	0.06667	G	0.08713
2	.	51987397	A	0.03846	0.03333	G	0.00513
2	rs414445509	51987412	A	0.03846	0.03333	G	0.00513
2	rs423331016	51987484	A	0.2692	0.1	C	0.1692
2	rs404005076	51987568	A	0	0.03333	G	-0.03333
2	rs417342384	51987614	A	0.3462	0.1	G	0.2462
2	rs425980624	51987635	A	0	0.06667	G	-0.06667
2	rs402426423	51987667	C	0.4231	0.1	T	0.3231
2	rs415574710	51987679	T	0.4231	0.1	C	0.3231
2	rs429014640	51987855	C	0	0.03333	T	-0.03333
2	rs409799505	51987866	C	0.3077	0.1	T	0.2077
2	rs414992317	51987901	G	0.07692	0	A	0.07692
2	rs428175034	51987987	C	0.2692	0.1	G	0.1692
2	rs408625928	51988056	A	0.2692	0.1	G	0.1692
2	rs421783990	51988145	G	0.4615	0.1786	A	0.2829
2	rs401830579	51988433	G	0.5	0.2	C	0.3
2	rs407048203	51988484	G	0.2308	0.06667	A	0.16413
2	rs420204028	51988520	T	0.2308	0.1	C	0.1308
2	rs400781972	51988862	A	0.4615	0.1667	C	0.2948
2	rs414039986	51988884	T	0.2308	0.06667	C	0.16413
2	rs419560820	51988966	T	0.2308	0.1	C	0.1308
2	rs400142737	51989090	A	0.5769	0.2	G	0.3769
2	.	51989099	G	0.1538	0	A	0.1538
2	.	51989152	C	0.1923	0.06667	T	0.12563
2	.	51989153	A	0.1923	0.06667	G	0.12563
2	rs426467049	51989172	A	0.2692	0.06667	T	0.20253
2	rs411657562	51989284	G	0.2692	0.06667	A	0.20253
2	rs424772785	51989307	T	0.1923	0.06667	C	0.12563
2	rs405317627	51989355	A	0.2692	0.1071	G	0.1621
2	.	51989399	A	0.03846	0.03571	G	0.00275
2	rs414573540	51989420	G	0.2692	0.07143	A	0.19777
2	rs428067643	51989433	G	0.2692	0.07143	C	0.19777
2	.	51989532	A	0.1923	0	C	0.1923
2	.	51989533	T	0.1923	0	G	0.1923
2	rs404751054	51989542	T	0.2308	0.06667	G	0.16413
2	rs417935733	51989709	A	0.03846	0.03333	C	0.00513
2	rs426987675	51989715	T	0.03846	0.03333	C	0.00513
2	rs406974619	51989791	G	0.4615	0.1667	A	0.2948
2	.	51990050	G	0.2308	0	A	0.2308
2	.	51990195	A	0.4615	0.1667	T	0.2948
2	rs422522874	51990198	A	0.5	0.2	G	0.3
2	.	51990316	T	0.5769	0.2	A	0.3769
2	rs399003069	51990369	T	0.5385	0.2	G	0.3385
2	rs412283550	51990373	T	0.5385	0.2	C	0.3385
2	.	51990399	C	0.03846	0.03333	T	0.00513
2	rs424883343	51990589	A	0.5769	0.2	G	0.3769
2	rs405491583	51990603	C	0.5769	0.2	T	0.3769
2	.	51990701	A	0.2308	0	G	0.2308
2	rs410405466	51990854	A	0.2692	0.1	G	0.1692
2	rs404680701	51990946	C	0.5769	0.2	T	0.3769
2	rs417831889	51990955	G	0.5385	0.2	A	0.3385
2	.	51991017	G	0.07692	0	A	0.07692
2	rs427235717	51991036	T	0.5385	0.1667	C	0.3718
2	rs429523961	51991182	C	0.2308	0.1	T	0.1308
2	rs399119222	51991411	G	0.1923	0.1071	A	0.0852
2	rs408103527	51991533	A	0.5769	0.2333	G	0.3436
2	rs421530079	51991979	A	0.5385	0.1667	C	0.3718
2	rs401389340	51992008	C	0.5385	0.1667	G	0.3718
2	rs410643644	51992042	A	0.5	0.2	G	0.3
2	rs400226984	51992203	G	0.5385	0.2	C	0.3385
2	rs403686167	51992812	A	0	0.03333	C	-0.03333
2	rs416824929	51992836	T	0.1538	0.03333	C	0.12047
2	rs426117960	51992989	A	0.1923	0.03333	T	0.15897
2	.	51993187	A	0.1538	0	G	0.1538
2	rs408901002	51993492	C	0.03846	0.03333	T	0.00513
2	rs418208817	51993540	T	0.3462	0.1333	A	0.2129
2	rs427754285	51993596	C	0.1154	0.03333	A	0.08207
2	rs408344955	51993704	G	0.3462	0.1333	A	0.2129
2	rs421512096	51993735	T	0.1923	0.03333	C	0.15897
2	rs419569732	51993773	A	0.03846	0.03333	G	0.00513
2	.	51993877	T	0.1538	0	C	0.1538
2	rs400334240	51994046	T	0.1923	0.03333	A	0.15897
2	rs413452442	51994049	G	0.1923	0.03333	A	0.15897
2	.	51994062	T	0.1923	0	C	0.1923
2	rs422813377	51994098	T	0.1923	0.03333	C	0.15897
2	rs399592173	51994170	G	0.1923	0.03333	A	0.15897
2	rs426038946	51994250	A	0.1923	0.03333	G	0.15897
2	.	51994630	T	0.5769	0.1786	C	0.3983
2	.	51994665	T	0.5385	0.1071	C	0.4314
2	.	51994688	T	0.5	0.1	G	0.4
2	.	51994718	A	0.4167	0.1333	C	0.2834
2	rs402488199	51994819	T	0.03846	0.03333	C	0.00513
2	rs424182117	51994866	A	0.4231	0.1667	G	0.2564
2	rs404952282	51994890	G	0.4231	0.1333	A	0.2898
2	rs427412982	51994932	C	0.4615	0.1786	A	0.2829
2	.	51995106	A	0.2692	0.1	T	0.1692
2	.	51995117	T	0.4615	0.1667	G	0.2948
2	rs408264946	51995193	A	0.03846	0.03333	G	0.00513
2	rs417553066	51995209	A	0.3846	0.1667	G	0.2179
2	.	51995303	C	0.2308	0	T	0.2308
2	rs430704594	51995311	C	0.5385	0.1667	T	0.3718
2	rs407078342	51995337	G	0.5385	0.1667	A	0.3718
2	rs420521828	51995439	T	0.3077	0.1333	C	0.1744
2	.	51995460	G	0.1538	0	A	0.1538
2	rs428913559	51995471	C	0.07692	0	G	0.07692
2	rs409598845	51995572	C	0.5	0.1667	G	0.3333
2	rs418646293	51995612	A	0.03846	0.03333	G	0.00513
2	rs399258612	51995623	G	0.3462	0.1333	A	0.2129
2	rs412509559	51995645	A	0.1538	0.03333	G	0.12047
2	rs422082244	51995667	A	0.5	0.2	C	0.3
2	rs398584543	51995826	T	0	0.03333	G	-0.03333
2	rs411684659	51995833	G	0.3846	0.1667	T	0.2179
2	rs404988920	51996307	C	0.3846	0.1667	G	0.2179
2	rs414209635	51996421	G	0.3462	0.1333	A	0.2129
2	rs423233642	51996507	C	0.5385	0.2	T	0.3385
2	.	51996631	A	0	0.03333	T	-0.03333
2	rs403785859	51996723	G	0.03846	0	A	0.03846
2	rs417117086	51996736	C	0.5769	0.2	T	0.3769
2	.	51996739	A	0	0.03333	G	-0.03333
2	rs430660121	51996827	T	0.3077	0.1333	C	0.1744
2	rs403227420	51996891	A	0.5385	0.2	C	0.3385
2	.	51997390	C	0.3846	0.1333	T	0.2513
2	rs409519089	51997420	0	0	0.1333	T	-0.1333
2	.	51997441	T	0.1538	0	C	0.1538
2	rs418757214	51997475	A	0.5	0.2	C	0.3
2	.	51997623	GC	0.3846	0.1667	G	0.2179
2	rs408345260	51997682	A	0.3846	0.1667	C	0.2179
2	rs421809046	51997749	G	0.5769	0.2	T	0.3769
2	rs398567089	51997865	G	0.5769	0.2	C	0.3769
2	rs411945617	51997883	T	0.3846	0.1667	C	0.2179
2	rs420720190	51997932	T	0.3846	0.1667	C	0.2179
2	.	51997935	C	0.1538	0	A	0.1538
2	rs401573567	51997942	G	0.3846	0.1538	A	0.2308
2	rs410749172	51998399	G	0.5769	0.1667	A	0.4102
2	rs423317465	51998472	T	0.5769	0.2	A	0.3769
2	rs403965058	51998503	C	0.5769	0.2	T	0.3769
2	.	51998518	G	0.1923	0	A	0.1923
2	rs413017512	51998527	C	0.4231	0.1667	T	0.2564
2	rs426478642	51998536	C	0.4231	0.1667	T	0.2564
2	rs403132556	51998613	A	0.5769	0.1667	G	0.4102
2	rs416539772	51998619	C	0.3462	0.1	T	0.2462
2	rs429717726	51998690	G	0.1923	0.03333	A	0.15897
2	rs406069038	51998770	T	0.2308	0.03333	C	0.19747
2	rs415315741	51998971	T	0.1923	0.03333	C	0.15897
2	rs427996510	51999034	T	0.5769	0.1667	C	0.4102
2	rs408584127	51999091	T	0.4231	0.1667	G	0.2564
2	rs417569775	51999251	C	0.4231	0.1667	T	0.2564
2	rs426955874	51999267	G	0.4231	0.1667	A	0.2564
2	rs407774577	51999360	G	0.3846	0.1333	T	0.2513
2	rs421121726	51999374	A	0.4231	0.1	C	0.3231
2	rs401685849	51999390	C	0.4231	0.1333	A	0.2898
2	.	51999396	A	0.03846	0	G	0.03846
2	rs406573302	51999411	G	0.5769	0.1333	A	0.4436
2	rs399847017	51999766	G	0.6538	0.1	T	0.5538
2	rs413198067	52000016	G	0.07692	0.06667	T	0.01025
2	rs426139985	52000096	A	0.5	0.1333	G	0.3667
2	rs412001763	52000165	C	0.03846	0.03333	T	0.00513
2	.	52000218	A	0.03846	0	G	0.03846
2	rs406246870	52000314	T	0.1923	0.03333	C	0.15897
2	.	52000431	T	0.03846	0.03333	C	0.00513
2	.	52000514	A	0.03846	0.03571	G	0.00275
2	rs424604437	52000531	A	0.5769	0.2143	T	0.3626
2	rs404406526	52000626	T	0.5385	0.1333	C	0.4052
2	rs417864295	52000632	A	0.5385	0.1333	G	0.4052
2	rs426819946	52000643	C	0.07692	0	A	0.07692
2	.	52000713	G	0.03846	0.03333	T	0.00513
2	rs430342488	52000894	C	0.03846	0.03333	G	0.00513
2	rs406814403	52001076	A	0.03846	0.03333	G	0.00513
2	.	52001165	C	0.03846	0.06667	G	-0.02821
2	rs419961631	52001176	A	0.5	0.1	G	0.4
2	.	52001192	G	0.1923	0	A	0.1923
2	rs409719513	52001235	G	0.03846	0.03333	A	0.00513
2	rs422389650	52001363	T	0.07692	0.06667	G	0.01025
2	rs398830032	52001393	G	0.03846	0.03333	A	0.00513
2	.	52001550	G	0.07692	0.03333	T	0.04359
2	rs411964318	52001733	T	0.07692	0.06667	G	0.01025
2	.	52001914	T	0.03846	0.03333	C	0.00513
2	.	52002098	G	0.03846	0.03333	A	0.00513
2	.	52002260	C	0.03846	0.03333	A	0.00513
2	.	52002332	G	0.03846	0	T	0.03846
2	rs425357425	52002469	T	0.07692	0.1	C	-0.02308
2	.	52002655	A	0.03846	0.03333	G	0.00513
2	rs402135976	52002840	T	0.1154	0.03333	C	0.08207
2	rs411375709	52002866	C	0.1154	0.06667	T	0.04873
2	rs424520856	52002867	A	0.03846	0	G	0.03846
2	rs418225524	52003013	A	0.03846	0	G	0.03846
2	rs422894711	52003034	A	0.07692	0	G	0.07692
2	rs403474057	52003069	A	0.3077	0.06667	C	0.24103
2	rs416623472	52003223	C	0.03846	0.03333	T	0.00513
2	rs430007276	52003307	T	0.07692	0	C	0.07692
2	.	52003309	G	0.03846	0.03333	T	0.00513
2	.	52003464	A	0.2308	0	C	0.2308
2	rs402651600	52003480	T	0.6154	0.2	C	0.4154
2	rs415927408	52003540	T	0.1538	0.06667	G	0.08713
2	rs409630221	52003574	A	0.07692	0.03333	G	0.04359
2	.	52003705	T	0.03846	0.03333	C	0.00513
2	rs421195938	52003707	G	0.4615	0.06667	A	0.39483
2	.	52003863	A	0.07692	0	AT	0.07692
2	.	52003912	C	0.03846	0.03333	CAAT	0.00513
2	rs423410930	52004017	T	0.5769	0.1333	C	0.4436
2	.	52004092	T	0.1154	0	C	0.1154
2	.	52004132	C	0.1154	0	A	0.1154
2	rs425955256	52004160	A	0.03846	0.03333	C	0.00513
2	rs415592750	52004212	G	0.03846	0.03333	A	0.00513
2	rs429080592	52004288	T	0.03846	0.06667	A	-0.02821
2	.	52004350	C	0.03846	0.03333	T	0.00513
2	rs405798526	52004378	C	0.07692	0	T	0.07692
2	rs414803934	52004384	G	0.03846	0	T	0.03846
2	.	52004569	C	0.03846	0.03333	T	0.00513
2	rs421307065	52005047	T	0.03846	0.03333	C	0.00513
2	rs406813031	52005132	T	0.07692	0	C	0.07692
2	rs420220531	52005787	T	0.03846	0	C	0.03846
2	rs401085726	52005805	G	0.03846	0	T	0.03846
2	rs414448591	52005824	A	0.3846	0.1	G	0.2846
2	.	52006136	A	0.1818	0.03333	C	0.14847
2	.	52006154	G	0.08333	0	T	0.08333
[truncated: 137,256 more rows]
