# Supplementary material for: High-resolution analysis of selection sweeps identified between fine-wool Merino and coarse-wool Churra sheep breeds
Source: Genet Sel Evol. 2017 Nov 7;49:81. doi: 10.1186/s12711-017-0354-x (PMC5674817; doi:10.1186/s12711-017-0354-x)
Supplement: Supplementary file 22 — Additional file 22: Table S17. Summary of the samples included in the “PRJEB14685” Project (high-quality variant calls from the Sheep genomes project - Run1) of the EVA repository (http://www.ebi.ac.uk/ena/data/view/PRJEB14685) carrying the Australian Merino-related allele for the three missense mutations identified in the present study within the candidate convergence region CCR12 (OAR6: 37164263-38580198 bp). [file 12711_2017_354_MOESM22_ESM.xlsx]

## Sheet: Additional file 22 Table S17
Additional file 22 for “High resolution analysis of selection sweeps identified between fine-wool Merino and coarse-wool Churra sheep breeds”
Authors: Beatriz Gutiérrez-Gil, Cristina Esteban-Blanco, Pamela Wiener, Praveen Krishna Chitneedi, Aroa Suarez-Vega, Juan-José Arranz
Additional file 22 Table S17. Summary of the samples included in the “PRJEB14685” Project (High quality variant calls from the Sheep genomes project - Run1) of the EVA repository (http://www.ebi.ac.uk/ena/data/view/PRJEB14685) carrying the Merino-related allele for the three missense mutations identifed in the present study within the Candidate Convergece Region CCR12 (OAR6: 37164263-38580198 bp).
Details about the geographical origin of the samples and the breed aptitude are provided at the right hand side table highlighted in yellow.
Genotype	NCAPG_Ser585Phe		LCORL_Ile1441Leu		LCORL_Asp1214Glu			Breed Code correspondence table
	rs159958168		rs419074913		rs159958380			CountryBreedCode	Country Code	Breed code	Country	Breed	Aptitude (Kijas et al., 2012; SheepHapMap information; or indicated reference)
Homozygous	AUMEHM000000000001	1/1	AUMEHM000000000001	1/1	AUMEHM000000000001	1/1		AUMEH	AU	MEH	Australia	Merino horned	Wool with selection pressure to reduce susceptibility to parasites
	AUMEHM000000000002	1/1	AUMEHM000000000002	1/1	AUMEHM000000000002	1/1		AUMEP	AU	MEP	Australia	Merino polled	Wool with selection pressure to reduce susceptibility to parasites
	AUMEHM000000000003	1/1	AUMEHM000000000003	1/1	AUMEHM000000000003	1/1		AUMER	AU	MER	Australia	Merino	Wool with selection pressure to reduce susceptibility to parasites
	AUMEHM000000000004	1/1	AUMEHM000000000004	1/1	AUMEHM000000000004	1/1		BDBAG	BD	BAG	Bangladesh	Bangladeshi garole	Meat production 1
	AUMEPM000000000005	1/1	AUMEPM000000000005	1/1	AUMEPM000000000005	1/1		BDBAN	BD	BAN	Bangladesh	Bangladeshi	Meat production
	AUMEPM000000000006	1/1	AUMEPM000000000006	1/1	AUMEPM000000000006	1/1		BRBRA	BR	BRA	Brazil	Brazilian creole	Wool and meat (Black Creole variety)
	AUMEPM000000000007	1/1	AUMEPM000000000007	1/1	AUMEPM000000000007	1/1		BRMOR	BR	MOR	Brazil	Morada nova	Meat and skin (leather)
	AUMEPM000000000008	1/1	AUMEPM000000000008	1/1	AUMEPM000000000008	1/1		BRSAN	BR	SAN	Brazil	Santa ines	Milk, meat and skin (leather)
	AUMEPM000000000009	1/1	AUMEPM000000000009	1/1	AUMEPM000000000009	1/1		CHMIR	CH	MIR	Switzerland	Swiss mirror	Vegetation management, sport/hobby and meat
	BDBAGU000000000014	1/1	BDBAGU000000000014	1/1	BDBAGU000000000014	1/1		CHSWA	CH	SWA	Switzerland	Swiss white alpine	Meat
	BRBRAU000000000001	1/1	BRBRAU000000000001	1/1	BRBRAU000000000001	1/1		CHVBN	CH	VBN	Switzerland	Valais black nose	Meat and wool
	BRMORU000000000003	1/1	BRMORU000000000003	1/1	BRMORU000000000003	1/1		ESOJA	ES	OJA	Spain	Ojalada	Meat
			BRMORU000000000004	1/1				FRLAM	FR	LAM	France	Meat lacaune	Meat production
	CHSWAU000000000003	1/1	CHSWAU000000000003	1/1	CHSWAU000000000003	1/1		LRLAC	LR	LAC	France	Milk lacaune	Milk production; also lamb meat production
	CHSWAU000000000004	1/1	CHSWAU000000000004	1/1	CHSWAU000000000004	1/1		MABEN	MA	BEN	Morocco	Beni guil	Meat production 2
	CHVBNU000000000002	1/1	CHVBNU000000000002	1/1	CHVBNU000000000002	1/1		MADMA	MA	DMA	Morocco	D'man	Meat production 2
	FRLAMU000000000001	1/1	FRLAMU000000000001	1/1	FRLAMU000000000001	1/1		MASAR	MA	SAR	Morocco	Sardinian ancestral black	Meat production 2
	NZROMM100017307650	1/1	NZROMM100017307650	1/1	NZROMM100017307650	1/1		MAUNK	MA	UNK	Morocco	Unclassified
	NZROMM100017767241	1/1	NZROMM100017767241	1/1	NZROMM100017767241	1/1		NZCMP	NZ	CMP	New Zealand	Composite	Meat
Heterozygous	AUMEPM000000000010	0/1	AUMEPM000000000010	0/1	AUMEPM000000000010	0/1		NZROM	NZ	ROM	New Zealand	Romney	Meat
	AUMERU000000000001	0/1	AUMERU000000000001	0/1	AUMERU000000000001	0/1		NZUNK	NZ	UNK	New Zealand	Unclassified
	AUMERU000000000454	0/1	AUMERU000000000454	0/1	AUMERU000000000454	0/1		TRKRY	TR	KRY	Turkey	Karya	Meat production 3
	BDBANU000000000004	0/1	BDBANU000000000004	0/1	BDBANU000000000004	0/1		1 Pervage S, Ershaduzzaman M, Talukder MAI, Hasan MN , Khandoker MAMY. (2009). Phenotypic Characteristics Of Indigenous Sheep Of Bangladesh. Bangladesh Journal of Animal Science, 38: 1-6.
	BRMORU000000000004	0/1			BRMORU000000000004	0/1		2 Bourfia M. & Touchberry RW. (1993) Diallel cross of three Moroccan breeds of sheep: I. Lamb growth and carcass traits.Journal of Animal Science, 71:870-881.
	BRSANU000000000003	0/1	BRSANU000000000003	0/1	BRSANU000000000003	0/1		3 Silva MS, Shiotsuki L, Braga Lôbo RN. (2015). Principal component analysis for evaluating a ranking method used in the performance testing in sheep of Morada Nova breed. Ciências Agrárias 36: 3909-3922.
	CHMIRU000000000002	0/1	CHMIRU000000000002	0/1	CHMIRU000000000002	0/1
	CHSWAU000000000029	0/1	CHSWAU000000000029	0/1	CHSWAU000000000029	0/1
	ESOJAU000000000004	0/1	ESOJAU000000000004	0/1	ESOJAU000000000004	0/1
	LRLACU000000000084	0/1	LRLACU000000000084	0/1	LRLACU000000000084	0/1
	MABENF000000000135	0/1	MABENF000000000135	0/1	MABENF000000000135	0/1
	MADMAF000000000023	0/1	MADMAF000000000023	0/1	MADMAF000000000023	0/1
	MADMAF000000000091	0/1	MADMAF000000000091	0/1	MADMAF000000000091	0/1
	MADMAF000000000115	0/1	MADMAF000000000115	0/1	MADMAF000000000115	0/1
	MASARF000000000018	0/1	MASARF000000000018	0/1	MASARF000000000018	0/1
	MASARF000000000044	0/1	MASARF000000000044	0/1	MASARF000000000044	0/1
	MASARF000000000059	0/1	MASARF000000000059	0/1	MASARF000000000059	0/1
	MAUNKF000000000010	0/1	MAUNKF000000000010	0/1	MAUNKF000000000010	0/1
	MAUNKF000000000022	0/1	MAUNKF000000000022	0/1	MAUNKF000000000022	0/1
	MAUNKF000000000122	0/1	MAUNKF000000000122	0/1	MAUNKF000000000122	0/1
	MAUNKF000000000131	0/1	MAUNKF000000000131	0/1	MAUNKF000000000131	0/1
	MAUNKM000000000103	0/1	MAUNKM000000000103	0/1	MAUNKM000000000103	0/1
	NZCMPF100017175009	0/1			NZCMPF100017175009	0/1
	NZCMPM100017086270	0/1	NZCMPM100017086270	0/1	NZCMPM100017086270	0/1
	NZCMPM100018039993	0/1	NZCMPM100018039993	0/1	NZCMPM100018039993	0/1
	NZROMF100017768170	0/1	NZROMF100017768170	0/1	NZROMF100017768170	0/1
					NZROMM100017466058	0/1
	NZUNKM100017794035	0/1	NZUNKM100017794035	0/1	NZUNKM100017794035	0/1
	TRKRYU000000000004	0/1	TRKRYU000000000004	0/1	TRKRYU000000000004	0/1
